# Supplementary material for: Reality check: testing the in silico predictions of false negative results due to mutations in SARS-CoV-2 PCR assays using templates with mismatches in vitro
Source: Front Cell Infect Microbiol. 2025 Oct 31;15:1524025. doi: 10.3389/fcimb.2025.1524025 (PMC12615454; doi:10.3389/fcimb.2025.1524025)
Supplement: Supplementary file 1 [file Table1.xlsx]

## Sheet: amplicons and references
	Assay ID	Reference / Publication*	RefSeq	start	end	Amplicon
	BVP 501Y	8	NC_045512.2	22987	23097	[CGGTAGCACACCTTGTAATG]GTGTTGCAGGTTTTAATTGTTACTTTCCTTTACGATCATATAGTTTCCGA(CCCACTTATGGTG)TTGG[TTACCAACCATACAGAGTAGTAGT]
	BVP 501Y-omi	8	NC_045512.2	22987	23097	[CCGGTAACAAACCTTGTAATGG]TGTTGCAGGTTTTAATTGTTACTTTCCTTTACGATCATATAGTTTCCGA(CCCACTTATGGTG)TTGG[TCACCAACCATACAGAGTAGTAG]
	C3 ORF3a	16	NC_045512.2	25850	25993	[GTTACGACTATTGTATACCTTACAATAGTGTA]ACTTCTTCAATTGTCATTA(CTTCAGGTGATGGCACAACAAGTCCT)ATTTCTGAACATGACTACCAGATTGGTGGTTATAC[TGAAAAATGGGAATCTGGAGTAAAAGACTGTG]
	C4 ORF8	16	NC_045512.2	28000	28135	[CGTGTCCTATTCACTTCTATTCTAAA]TGGTATATTAGAGTAGGAGCTAGAAAATCAGCACCTTTAATTGAATTGTGCG(TGGATGAGGCTGGTTCTAAATCACCC)AT[TCAGTACATCGATATCGGTAATTATACAGT]
	CDC_N2	1	NC_045512.2	29164	29230	[TTACAAACATTGGCCGCAAA]TTGC(ACAATTTGCCCCCAGCGCTTCAG)CG[TTCTTCGGAATGTCGCGC]
	Chan-S	3	NC_045512.2	22712	22869	[CCTACTAAATTAAATGATCTCTGCTTTACT]AATGTCTATGCAGATTCATTTGTAATTAGAGGTGATGAAGTCAGACAAAT(CGCTCCAGGGCAAACTGGAAAG)ATTGCTGATTATAATTATAAATTACCAGATGATTT[TACAGGCTGCGTTATAGCTTG]
	China_N	2	NC_045512.2	28881	28979	[GGGGAACTTCTCCTGCTAGAAT]GGCTGGCAATGGCGGTGATGCTGCTCTTGCT(TTGCTGCTGCTTGACAGATT)GAAC[CAGCTTGAGAGCAAAATGTCTG]
	France_nCoV_IP2	4	NC_045512.2	12690	12797	[ATGAGCTTAGTCCTGTTG]CACTACGAC(AGATGTCTTGTGCTGCCGGTA)CTACACAAACTGCTTGCACTGATGACAATGCGTTAGCTTACT[ACAACACAACAAAGGGAG]
	HKU-ORF1b-nsp14	5	NC_045512.2	18778	18909	[TGGGGYTTTACRGGTAACCT]ACAAAGCAACCATGATCTGTATTGTCAAGTCCATGGTAATGCACATGTAGC(TAGTTGTGATGCWATCATGACTAG)GTGTCTAGCTGTCCAC[GAGTGCTTTGTTAAGCGYGTT]
	Japan_N	6	NC_045512.2	29125	29282	[AAATTTTGGGGACCAGGAAC]TAATCAGACAAGGAACTGATTACAAACATTGGCCGCAAATTGCACAATTTGCCCCCAGCGCTTCAGCGTTCTTCGGA(ATGTCGCGCATTGGCATGGA)AGTCACACCTTCGGGAACGTG[GTTGACCTACACAGCTGCCA]
	Japan_N2	15	NC_045512.2	29125	29282	[AAATTTTGGGGACCAGGAAC]TAATCAGACAAGGAACTGATTACAAACATTGGCCGCAAATTGCACAATTTGCCCCCAGCGCTTCAGCGTTCTTCGGA(ATGTCGCGCATTGGCATGGA)AGTCACACCTTCGGGAACGTG[GTTGACCTACACAGGTGCCA]
	ncov_n_gene	7	NC_045512.2	28706	28833	[CACATTGGCACCCGCAATC]CTGCTAACAATGCTGCAATCGTGCTACA(ACTTCCTCAAGGAACAACATTGCCA)AAAGGCTTCTACGCAGAAGGGAGCAGAGGCGGCAGT[CAAGCCTCTTCTCGTTCCTC]
	Noblis.40	9	NC_045512.2	17170	17337	[GCCGCTGTTGATGCACTATG]TGAGAAGGCATTAAAATATTTGCCTATAGATAAATGTAGTAGAATTATACCTGC(ACGTGCTCGTGTAGAGTGTTTTGAT)AAATTCAAAGTGAATTCAACATTAGAACAGTATGTCTTTTGTACTGTAA[ATGCATTGCCTGAGACGACA]
	Yale 69/70 del	14	NC_045512.2	21710	21817	[TCAACTCAGGACTTGTTCTTACCT]TTCTTTTCCAATGTTACTTGG(TTCCATGCTATACATGTCTCTGGGA)CCAATGGTACTAAGAG[GTTTGATAACCCTGTCCTACCA]
	Young-ORF1ab	13	NC_045512.2	14155	14243	[TCATTGTTAATGCCTATATTAACC]TTGACCAGGGCTTT(AACTGCAGAGTCACATGTTGACA)CTGA[CTTAACAAAGCCTTACATTAAGTG]
	Young-S	13	NC_045512.2	21763	21876	[TATACATGTCTCTGGGACCA]ATGGTA(CTAAGAGGTTTGATAACCCTGTCCTACC)ATTTAATGATGGTGTTTATTTTGCTTCCACTGAGAA[GTCTAACATAATAAGAGGCTGGAT]
	cdc_n1	1	NC_045512.2	28287	28358	[GACCCCAAAATCAGCGAAAT]GC(ACCCCGCATTACGTTTGGTGGACC)CT[CAGATTCAACTGGCAGTAACCAGA]
	cdc_n3	1	NC_045512.2	28681	28752	[GGGAGCCTTGAATACACCAAAA]G(AYCACATTGGCACCCGCAATCCTG)CTAA[CAATGCTGCAATCGTGCTACA]
	Chan-N	3	NC_045512.2	29210	29306	[GCGTTCTTCGGAATGTCG]CGCATTGGCATGGAAGTCACACCTTCGGG(AACGTGGTTGACCTACACAGST)GCCAT[CAAATTGGATGACAAAGATCCAA]
	Chan-ORF1ab	3	NC_045512.2	16220	16352	[CGCATACAGTCTTRCAGGCT]GTTGGGGCTTGTGTTCTTTGCAATTCACAGACTTCA(TTAAGATGTGGTGCTTGCATACGTAGAC)CATTCTTATGTTGTAAATGCTGTTAC[GACCATGTCATWTCAACATCACAC]
	China_ORF1ab	2	NC_045512.2	13342	13460	[CCCTGTGGGTTTTACACTTAA]AAACACAGTCTGTA(CCGTCTGCGGTATGTGGAAAGGTTATGG)CTGTAGTTGTGATCAACTCCGCGAACCCATGCTTCAG[TCAGCTGATGCACAATCGT]
	France_nCoV_IP4	4	NC_045512.2	14080	14186	[GGTAACTGGTATGATTTCG]GTGATT(TCATACAAACCACGCCAGG)TAGTGGAGTTCCTGTTGTAGATTCTTATTATTCATTGTTAATG[CCTATATTAACCTTGACCAG]
	HKU-N	5	NC_045512.2	29145	29254	[TAATCAGACAAGGAACTGATTA]CAAACATTGGCC(GCAAATTGTGCAATTTGCGG)CCAGCGCTTCAGCGTTCTTCGGAATGTCGCGCATTGG[CATGGAAGTCACACCTTCG]
	Japan_NIID_WH-1_F24381	6	NC_045512.2	24364	24856	[TCAAGACTCACTTTCTTCCAC]AGCAAGTGCACTTGGAAAACTTCAAGATGTGGTCAACCAAAATGCACAAGCTTTAAACACGCTTGTTAAACAACTTAGCTCCAATTTTGGTGCAATTTCAAGTGTTTTAAATGATATCCTTTCACGTCTTGACAAAGTTGAGGCTGAAGTGCAAATTGATAGGTTGATCACAGGCAGACTTCAAAGTTTGCAGACATATGTGACTCAACAATTAATTAGAGCTGCAGAAATCAGAGCTTCTGCTAATCTTGCTGCTACTAAAATGTCAGAGTGTGTACTTGGACAATCAAAAAGAGTTGATTTTTGTGGAAAGGGCTATCATCTTATGTCCTTCCCTCAGTCAGCACCTCATGGTGTAGTCTTCTTGCATGTGACT…
	Japan_NIID_WH-1_F501	6	NC_045512.2	484	896	[TTCGGATGCTCGAACTGCACC]TCATGGTCATGTTATGGTTGAGCTGGTAGCAGAACTCGAAGGCATTCAGTACGGTCGTAGTGGTGAGACACTTGGTGTCCTTGTCCCTCATGTGGGCGAAATACCAGTGGCTTACCGCAAGGTTCTTCTTCGTAAGAACGGTAATAAAGGAGCTGGTGGCCATAGTTACGGCGCCGATCTAAAGTCATTTGACTTAGGCGACGAGCTTGGCACTGATCCTTATGAAGATTTTCAAGAAAACTGGAACACTAAACATAGCAGTGGTGTTACCCGTGAACTCATGCGTGAGCTTAACGGAGGGGCATACACTCGCTATGTCGATAACAACTTCTGTGGCCCTGATGGCTACCCTCTTGAGTGCATTAAAGA[CCTTCT…
	Japan_NIID_WH-1_F509	6	NC_045512.2	492	837	[CTCGAACTGCACCTCATGG]TCATGTTATGGTTGAGCTGGTAGCAGAACTCGAAGGCATTCAGTACGGTCGTAGTGGTGAGACACTTGGTGTCCTTGTCCCTCATGTGGGCGAAATACCAGTGGCTTACCGCAAGGTTCTTCTTCGTAAGAACGGTAATAAAGGAGCTGGTGGCCATAGTTACGGCGCCGATCTAAAGTCATTTGACTTAGGCGACGAGCTTGGCACTGATCCTTATGAAGATTTTCAAGAAAACTGGAACACTAAACATAGCAGTGGTGTTACCCGTGAACTCATGCGTGAGCTTAACGGAGGGGCATACACTC[GCTATGTCGATAACAACTTCTG]
	Japan_NIID_WH-1_Seq_F24383	6	NC_045512.2	24366	24848	[AAGACTCACTTTCTTCCACAG]CAAGTGCACTTGGAAAACTTCAAGATGTGGTCAACCAAAATGCACAAGCTTTAAACACGCTTGTTAAACAACTTAGCTCCAATTTTGGTGCAATTTCAAGTGTTTTAAATGATATCCTTTCACGTCTTGACAAAGTTGAGGCTGAAGTGCAAATTGATAGGTTGATCACAGGCAGACTTCAAAGTTTGCAGACATATGTGACTCAACAATTAATTAGAGCTGCAGAAATCAGAGCTTCTGCTAATCTTGCTGCTACTAAAATGTCAGAGTGTGTACTTGGACAATCAAAAAGAGTTGATTTTTGTGGAAAGGGCTATCATCTTATGTCCTTCCCTCAGTCAGCACCTCATGGTGTAGTCTTCTTGCATGTGACTTA…
	Japan_NIID_WH-1_Seq_F519	6	NC_045512.2	502	823	[ACCTCATGGTCATGTTATGG]TTGAGCTGGTAGCAGAACTCGAAGGCATTCAGTACGGTCGTAGTGGTGAGACACTTGGTGTCCTTGTCCCTCATGTGGGCGAAATACCAGTGGCTTACCGCAAGGTTCTTCTTCGTAAGAACGGTAATAAAGGAGCTGGTGGCCATAGTTACGGCGCCGATCTAAAGTCATTTGACTTAGGCGACGAGCTTGGCACTGATCCTTATGAAGATTTTCAAGAAAACTGGAACACTAAACATAGCAGTGGTGTTACCCGTGAACTCATGCGTGAGCTTAACGGAGG[GGCATACACTCGCTATGTC]
	Japan_WuhanCoV-spk1	6	NC_045512.2	24354	24900	[TTGGCAAAATTCAAGACTCACTTT]CTTCCACAGCAAGTGCACTTGGAAAACTTCAAGATGTGGTCAACCAAAATGCACAAGCTTTAAACACGCTTGTTAAACAACTTAGCTCCAATTTTGGTGCAATTTCAAGTGTTTTAAATGATATCCTTTCACGTCTTGACAAAGTTGAGGCTGAAGTGCAAATTGATAGGTTGATCACAGGCAGACTTCAAAGTTTGCAGACATATGTGACTCAACAATTAATTAGAGCTGCAGAAATCAGAGCTTCTGCTAATCTTGCTGCTACTAAAATGTCAGAGTGTGTACTTGGACAATCAAAAAGAGTTGATTTTTGTGGAAAGGGCTATCATCTTATGTCCTTCCCTCAGTCAGCACCTCATGGTGTAGTCTTCTT…
	ncov_e_gene	7	NC_045512.2	26269	26381	[ACAGGTACGTTAATAGTTAATAGCGT]ACTTCTTTTTCTTGCTTTCGTGGTATTCTTGCTAGTT(ACACTAGCCATCCTTACTGCGCTTCG)AT[TGTGTGCGTACTGCTGCAATAT]
	ncov_rdrp_1	7	NC_045512.2	15431	15530	[GTGARATGGTCATGTGTGGCGG]TTCACTATATGTTAAA(CCAGGTGGWACRTCATCMGGTGATGC)CACAACTGCT[TATGCTAATAGTGTSTTTAACATYTG]
	ncov_rdrp_2	7	NC_045512.2	15431	15530	[GTGARATGGTCATGTGTGGCGG]TTCACTATATGTTAAAC(CAGGTGGAACCTCATCAGGAGATGC)CACAACTGCT[TATGCTAATAGTGTSTTTAACATYTG]
	Niu-E	2	NC_045512.2	26303	26391	[TTCTTGCTTTCGTGGTATTC]TTGCTA(GTTACACTAGCCATCCTTACTGCGCTTCGA)TTGTGTGCGTACT[GCTGCAATATTGTTAACGTG]
	Noblis.12	9	NC_045512.2	3240	3482	[ACGGCAGTGAGGACAATCAG]ACAACTACTATTCAAACAATTGTTGAGGTTCAACCTCAATTAGAGATGGAACTTACACCAGTTGTTCAGACTATTGAAGTGAATAGTTTTAGTGGTTATTTAAAACTTACTGACAATGTATACATTAAAAATGCAGACATTGTGGAAGAAGCTAAAAAGGTAAAA(CCAACAGTGGTTGTTAATGCAGCCA)ATGTTTACCTTAA[ACATGGAGGAGGTGTTGCAG]
	Noblis.42	9	NC_045512.2	18285	18466	[TGTACGTGCATGGATTGGCT](TCGATGTCGAGGGGTGTCATGCT)ACTAGAGAAGCTGTTGGTACCAATTTACCTTTACAGCTAGGTTTTTCTACAGGTGTTAACCTAGTTGCTGTACCTACAGGTTATGTTGATACACCTAATAATACAGATTTTTCCAGAGT[TAGTGCTAAACCACCGCCTG]
	Noblis.44	9	NC_045512.2	18103	18466	[CAGGCACCTACACACCTCAG]TGTTGACACTAAATTCAAAACTGAAGGTTTATGTGTTGACATACCTGGCATACCTAAGGACATGACCTATAGAAGACTCATCTCTATGATGGGTTTTAAAATGAATTATCAAGTTAATGGTTACCCTAACATGTTTATCACCCGCGAAGAAGCTATAAGACATGTACGTGCATGGAT(TGGCTTCGATGTCGAGGGGTGT)CATGCTACTAGAGAAGCTGTTGGTACCAATTTACCTTTACAGCTAGGTTTTTCTACAGGTGTTAACCTAGTTGCTGTACCTACAGGTTATGTTGATACACCTAATAATACAGATTTTTCCAGAGT[TAGTGCTAAACCACCGCCTG]
	Noblis.57	9	NC_045512.2	24046	24205	[TGCAGATGCTGGCTTCATCA]AACAATATGGTGATTGCCTTGGTGATATTGCTGCTAGAGACCTCATTTGTGCACAAAAGTTTA(ACGGCCTTACTGTTTTGCCACCT)TTGCTCACAGATGAAATGATTGCTCAATACACTT[CTGCACTGTTAGCGGGTACA]
	Thailand_WH-NIC_N	10	NC_045512.2	28320	28376	[CGTTTGGTGGACCCTCAGAT]T(CAACTGGCAGTAACCA)G[AATGGAGAACGCAGTGGGG]
	Won-E	11	NC_045512.2	26259	26365	[TTCGGAAGAGACAGGTACGTT]AATAGTTAATAGCGTACTTCTTTTTCTTGCTTTCGTGGTATTCTTGCTAGTTACACTAGCCATCCT[TACTGCGCATCGATTGTGTG]
	Won-N	11	NC_045512.2	28732	28849	[CAATGCTGCAATCGTGCTAC]AACTTCCTCAAGGAACAACATTGCCAAAAGGCTTCTACGCAGAAGGGAGCAGAGGCGGCAGTCAAGCCTCTTCTCGTT[CCTCATCACGTAGTCGCAAC]
	Won-ORF1ab	11	NC_045512.2	15441	15558	[CATGTGTGGCGGTTCACTAT]ATGTTAAACCAGGTGGAACCTCATCAGGAGATGCCACAACTGCTTATGCTAATAGTGTTTTTAACATTTGTCAAGCTG[TCACGGCCAATGTTAATGCA]
	Won-S	11	NC_045512.2	23114	23213	[CTACATGCACCAGCAACTGT]TTGTGGACCTAAAAAGTCTACTAATTTGGTTAAAAACAAATGTGTCAATTTCAACTTCAA[TGGTTTAACAGGCACAGGTG]
	Yip-ORF1ab	12	NC_045512.2	1866	1970	[ATGCATTTGCATCAGAGGCT]GCTCGTGTTGTACGATCAATTTTCTCCCGCACTCTTGAAACTGCTCAAAATTCTGTGCGTGTTTT[ACAGAAGGCCGCTATAACAA]
	Young-N	13	NC_045512.2	28583	28648	[CTCAGTCCAAGATGGTATTTCT]ACT(ACCTAGGAACTGGCCCAGAAGCT)[GGACTTCCCTATGGTGCT]
	Yellow indicates assays evaluated during wet lab testing
*Reference/Publication Key:
1	Lu, Xiaoyan, Lijuan Wang, Senthilkumar K. Sakthivel, Brett Whitaker, Janna Murray, Shifaq Kamili, Brian Lynch, et al. “US CDC Real-Time Reverse Transcription PCR Panel for Detection of Severe Acute Respiratory Syndrome Coronavirus 2 - Volume 26, Number 8—August 2020 - Emerging Infectious Diseases Journal - CDC,” n.d. https://doi.org/10.3201/eid2608.201246.
2	Niu, Peihua, Roujian Lu, Li Zhao, Huijuan Wang, Baoying Huang, Fei Ye, Wenling Wang, Wenjie Tan, and Key Laboratory of Biosafety, National Health and Family Planning Commission, National Institute for Viral Disease Control and Prevention, China CDC, Beijing, China. “Three Novel Real-Time RT-PCR Assays for Detection of COVID-19 Virus.” China CDC Weekly 2, no. 25 (2020): 453–57. https://doi.org/10.…
3	Chan, Jasper Fuk-Woo, Cyril Chik-Yan Yip, Kelvin Kai-Wang To, Tommy Hing-Cheung Tang, Sally Cheuk-Ying Wong, Kit-Hang Leung, Agnes Yim-Fong Fung, et al. “Improved Molecular Diagnosis of COVID-19 by the Novel, Highly Sensitive and Specific COVID-19-RdRp/Hel Real-Time Reverse Transcription-PCR Assay Validated \emphIn Vitro and with Clinical Specimens.” Edited by Alexander J. McAdam. Journal of Clin…
4	Institut Pasteur. “Protocol: Real-Time RT-PCR Assays for the Detection of SARS-CoV-2,” n.d. https://www.who.int/docs/default-source/coronaviruse/real-time-rt-pcr-assays-for-the-detection-of-sars-cov-2-institut-pasteur-paris.pdf?sfvrsn=3662fcb6_2.
5	Chu, Daniel K W, Yang Pan, Samuel M S Cheng, Kenrie P Y Hui, Pavithra Krishnan, Yingzhi Liu, Daisy Y M Ng, et al. “Molecular Diagnosis of a Novel Coronavirus (2019-NCoV) Causing an Outbreak of Pneumonia.” Clinical Chemistry 66, no. 4 (April 2020): 549–55. https://doi.org/10.1093/clinchem/hvaa029.
6	Nao, Naganori, Kazuya Shiratori, Harutaka Katano, Shutoku Matsuyama, and Makoto Takeda. “Detection of Second Case of 2019-NCoV Infection in Japan.” National Institute of Infectious Diseases, January 2020. https://www.niid.go.jp/niid/en/2019-ncov-e/9334-ncov-vir3-2.html.
7	Corman, Victor M., Olfert Landt, Marco Kaiser, Richard Molenkamp, Adam Meijer, Daniel KW Chu, Tobias Bleicker, et al. “Detection of 2019 Novel Coronavirus (2019-NCoV) by Real-Time RT-PCR.” Eurosurveillance 25, no. 3 (January 2020): 2000045. https://doi.org/10.2807/1560-7917.ES.2020.25.3.2000045.
8	Stanhope BJ, Peterson B, Knight B, Decadiz RN, Pan R, Davis P, Fraser A, Nuth M, vanWestrienen J, Wendlandt E, Goodwin B, Myers C, Stone J, Sozhamannan S. "Development, testing and validation of a SARS-CoV-2 multiplex panel for detection of the five major variants of concern on a portable PCR platform." Front Public Health. 2022 Dec 15;10:1042647. doi: 10.3389/fpubh.2022.1042647.
9	Holland, Mitchell, Daniel A. Negrón, Shane Mitchell, Mychal Ivancich, Katharine W. Jennings, Bruce Goodwin, and Shanmuga Sozhamannan. “Preliminary in Silico Assessment of the Specificity of Published Molecular Assays and Design of New Assays Using the Available Whole Genome Sequences of 2019-NCoV - SARS-CoV-2 Coronavirus / NCoV-2019 Diagnostics and Vaccines.” Virological, January 2020. https://vi…
10	Ministry of Public Health (Thailand). “Diagnostic Detection of Novel Coronavirus 2019 by Real Time RT-PCR,” 2020. https://www.who.int/docs/default-source/coronaviruse/conventional-rt-pcr-followed-by-sequencing-for-detection-of-ncov-rirl-nat-inst-health-t.pdf.
11	Won, Joungha, Solji Lee, Myungsun Park, Tai Young Kim, Mingu Gordon Park, Byung Yoon Choi, Dongwan Kim, Hyeshik Chang, and V. Narry Kim and C. Justin Lee. “Development of a Laboratory-Safe and Low-Cost Detection Protocol for SARS-CoV-2 of the Coronavirus Disease 2019 (COVID-19).” Experimental Neurobiology 29, no. 2 (April 2020): 107–19. https://doi.org/10.5607/en20009.
12	Yip, Cyril Chik-Yan, Chi-Chun Ho, Jasper Fuk-Woo Chan, Kelvin Kai-Wang To, Helen Shuk-Ying Chan, Sally Cheuk-Ying Wong, Kit-Hang Leung, et al. “Development of a Novel, Genome Subtraction-Derived, SARS-CoV-2-Specific COVID-19-Nsp2 Real-Time RT-PCR Assay and Its Evaluation Using Clinical Specimens.” International Journal of Molecular Sciences 21, no. 7 (April 2020). https://doi.org/10.3390/ijms2107…
13	Young, Barnaby Edward, Sean Wei Xiang Ong, Shirin Kalimuddin, Jenny G. Low, Seow Yen Tan, Jiashen Loh, Oon-Tek Ng, et al. “Epidemiologic Features and Clinical Course of Patients Infected With SARS-CoV-2 in Singapore.” JAMA 323, no. 15 (April 2020): 1488. https://doi.org/10.1001/jama.2020.3204.
14	Vogels CBF, Breban MI, Ott IM, Alpert T, Petrone ME, Watkins AE, Kalinich CC, Earnest R, Rothman JE, Goes de Jesus J, Morales Claro I, Magalhães Ferreira G, Crispim MAE; Brazil-UK CADDE Genomic Network; Singh L, Tegally H, Anyaneji UJ; Network for Genomic Surveillance in South Africa; Hodcroft EB, Mason CE, Khullar G, Metti J, Dudley JT, MacKay MJ, Nash M, Wang J, Liu C, Hui P, Murphy S, Neal C, …
15	Shirato, K., N. Nao, H. Katano, I. Takayama, S. Saito, F. Kato, H. Katoh, M. Sakata, Y. Nakatsu, Y. Mori, T. Kageyama, S. Matsuyama, M. Takeda. "Development of genetic diagnostic methods for detection for novel coronavirus 2019 (nCoV-2019) in Japan.", Jpn. J. Infect. Dis. 73 (July 2020): 304–307. doi: 10.7883/yoken.JJID.2020.061.
16	DNASoftware, Inc. Unpublished assay designs from a project funded by the Defense Biological Assurance Office (DBPAO).

## Sheet: oligos
Oligo Name	Oligo Type	Sequence (5' to 3')
BVP 501Y_for	Primer	CGGTAGCACACCTTGTAATG		Yellow indicates oligos for assays evaluated during wet lab testing
BVP 501Y_IO	Probe	CCCACTTATGGTG
BVP 501Y_rev	Primer	ACTACTACTCTGTATGGTTGGTAA
BVP 501Y_omi_for	Primer	CCGGTAACAAACCTTGTAATGG
BVP 501Y_omi_IO	Probe	CCCACTTATGGTG
BVP 501Y_omi_rev	Primer	CTACTACTCTGTATGGTTGGTGA
C3_COV_ORF3a_for	primer	GTTACGACTATTGTATACCTTACAATAGTGTA
C3_COV_ORF3a_IO	probe	AGGACTTGTTGTGCCATCACCTGAAG
C3_COV_ORF3a_rev	primer	CACAGTCTTTTACTCCAGATTCCCATTTTTCA
C4_COV_ORF8_for	primer	CGTGTCCTATTCACTTCTATTCTAAA
C4_COV_ORF8_IO	probe	TGGATGAGGCTGGTTCTAAATCACCC
C4_COV_ORF8_rev	primer	ACTGTATAATTACCGATATCGATGTACTGA
cdc_n2_for	primer	TTACAAACATTGGCCGCAAA
cdc_n2_IO	probe	ACAATTTGCCCCCAGCGCTTCAG
cdc_n2_rev	primer	GCGCGACATTCCGAAGAA
Chan-S_for	primer	CCTACTAAATTAAATGATCTCTGCTTTACT
Chan-S_IO	probe	CGCTCCAGGGCAAACTGGAAAG
Chan-S_rev	primer	CAAGCTATAACGCAGCCTGTA
China_N_for	primer	GGGGAACTTCTCCTGCTAGAAT
China_N_IO	probe	TTGCTGCTGCTTGACAGATT
China_N_rev	primer	CAGACATTTTGCTCTCAAGCTG
France_nCoV_IP2_for	primer	ATGAGCTTAGTCCTGTTG
France_nCoV_IP2_IO	probe	AGATGTCTTGTGCTGCCGGTA
France_nCoV_IP2_rev	primer	CTCCCTTTGTTGTGTTGT
HKU-ORF1b-nsp14_for	primer	TGGGGYTTTACRGGTAACCT
HKU-ORF1b-nsp14_IO	probe	TAGTTGTGATGCWATCATGACTAG
HKU-ORF1b-nsp14_rev	primer	AACRCGCTTAACAAAGCACTC
Japan_NIID_2019-nCOV_N_for	primer	AAATTTTGGGGACCAGGAAC
Japan_NIID_2019-nCOV_N_IO	probe	ATGTCGCGCATTGGCATGGA
Japan_NIID_2019-nCOV_N_rev	primer	TGGCAGCTGTGTAGGTCAAC
Japan_NIID_2019-nCOV_N2_for	Primer	AAATTTTGGGGACCAGGAAC
Japan_NIID_2019-nCOV_N2_IO	Probe	ATGTCGCGCATTGGCATGGA
Japan_NIID_2019-nCOV_N2_rev	Primer	TGGCACCTGTGTAGGTCAAC
ncov_n_gene_for	primer	CACATTGGCACCCGCAATC
ncov_n_gene_IO	probe	ACTTCCTCAAGGAACAACATTGCCA
ncov_n_gene_rev	primer	GAGGAACGAGAAGAGGCTTG
Noblis.40_for	primer	GCCGCTGTTGATGCACTATG
Noblis.40_IO	probe	ACGTGCTCGTGTAGAGTGTTTTGAT
Noblis.40_rev	primer	TGTCGTCTCAGGCAATGCAT
Yale_69-70del_for	Primer	TCAACTCAGGACTTGTTCTTACCT
Yale_69-70del_IO	Probe	TTCCATGCTATACATGTCTCTGGGA
Yale_69-70del_rev	Primer	TGGTAGGACAGGGTTATCAAAC
Young-ORF1ab_for	primer	TCATTGTTAATGCCTATATTAACC
Young-ORF1ab_IO	probe	AACTGCAGAGTCACATGTTGACA
Young-ORF1ab_rev	primer	CACTTAATGTAAGGCTTTGTTAAG
Young-S_for	primer	TATACATGTCTCTGGGACCA
Young-S_IO	probe	CTAAGAGGTTTGATAACCCTGTCCTACC
Young-S_rev	primer	ATCCAGCCTCTTATTATGTTAGAC
C1_COV_ORF1a_for	primer	CTTTCCAAAGTGCAGTGAAAAGAACAATCAA
C1_COV_ORF1a_IO	probe	TGAGTAACAACCAGTGGTGTGTACCC
C1_COV_ORF1a_rev	primer	CAAAGACCATTGAGTACTCTGGACTA
C2_COV_ORF1b_for	primer	TTCAACACATGGTTGTTAAAGCTGCATTATTA
C2_COV_ORF1b_IO	probe	CCAATGTCGTGAAGAACTGGGAATTTGTCTGC
C2_COV_ORF1b_rev	primer	CATTCTACATCAGCTTGAGGTACACA
C5_COV_S_gene_for	primer	CCAAGCAAGAGGTCATTTATTGAAGA
C5_COV_S_gene_IO	probe	TTGATGAAGCCAGCATCTGCAAGTGTC
C5_COV_S_gene_rev	primer	GGCCGTTAAACTTTTGTGCACAAATGA
cdc_n1_for	primer	GACCCCAAAATCAGCGAAAT
cdc_n1_IO	probe	ACCCCGCATTACGTTTGGTGGACC
cdc_n1_rev	primer	TCTGGTTACTGCCAGTTGAATCTG
cdc_n3_for	primer	GGGAGCCTTGAATACACCAAAA
cdc_n3_IO	probe	AYCACATTGGCACCCGCAATCCTG
cdc_n3_rev	primer	TGTAGCACGATTGCAGCATTG
Chan-N_for	primer	GCGTTCTTCGGAATGTCG
Chan-N_IO	probe	AACGTGGTTGACCTACACAGST
Chan-N_rev	primer	TTGGATCTTTGTCATCCAATTTG
Chan-ORF1ab_for	primer	CGCATACAGTCTTRCAGGCT
Chan-ORF1ab_rev	primer	GTGTGATGTTGAWATGACATGGTC
China_ORF1ab_for	primer	CCCTGTGGGTTTTACACTTAA
China_ORF1ab_IO	probe	CCGTCTGCGGTATGTGGAAAGGTTATGG
China_ORF1ab_rev	primer	ACGATTGTGCATCAGCTGA
France_nCoV_IP4_for	primer	GGTAACTGGTATGATTTCG
France_nCoV_IP4_IO	probe	TCATACAAACCACGCCAGG
France_nCoV_IP4_rev	primer	CTGGTCAAGGTTAATATAGG
HKU-N_for	primer	TAATCAGACAAGGAACTGATTA
HKU-N_IO	probe	GCAAATTGTGCAATTTGCGG
HKU-N_rev	primer	CGAAGGTGTGACTTCCATG
Japan_NIID_WH-1_F24381_for	primer	TCAAGACTCACTTTCTTCCAC
Japan_NIID_WH-1_F24381_rev	primer	ATTTGAAACAAAGACACCTTCAC
Japan_NIID_WH-1_F501_for	primer	TTCGGATGCTCGAACTGCACC
Japan_NIID_WH-1_F501_rev	primer	CTTTACCAGCACGTGCTAGAAGG
Japan_NIID_WH-1_F509_for	primer	CTCGAACTGCACCTCATGG
Japan_NIID_WH-1_F509_rev	primer	CAGAAGTTGTTATCGACATAGC
Japan_NIID_WH-1_Seq_F519_for	primer	ACCTCATGGTCATGTTATGG
Japan_NIID_WH-1_Seq_F519_rev	primer	GACATAGCGAGTGTATGCC
Japan_WuhanCoV-spk1_for	primer	TTGGCAAAATTCAAGACTCACTTT
Japan_WuhanCoV-spk1_rev	primer	TGTGGTTCATAAAAATTCCTTTGTG
Jp_NIID_WH-1_Seq_F24383_for	primer	AAGACTCACTTTCTTCCACAG
Jp_NIID_WH-1_Seq_F24383_rev	primer	CAAAGACACCTTCACGAGG
ncov_e_gene_for	primer	ACAGGTACGTTAATAGTTAATAGCGT
ncov_e_gene_IO	probe	ACACTAGCCATCCTTACTGCGCTTCG
ncov_e_gene_rev	primer	ATATTGCAGCAGTACGCACACA
ncov_rdrp_1_for	primer	GTGARATGGTCATGTGTGGCGG
ncov_rdrp_1_IO	probe	CCAGGTGGWACRTCATCMGGTGATGC
ncov_rdrp_1_rev	primer	CARATGTTAAASACACTATTAGCATA
ncov_rdrp_2_for	primer	GTGARATGGTCATGTGTGGCGG
ncov_rdrp_2_IO	probe	CAGGTGGAACCTCATCAGGAGATGC
ncov_rdrp_2_rev	primer	CARATGTTAAASACACTATTAGCATA
Niu-E_for	primer	TTCTTGCTTTCGTGGTATTC
Niu-E_IO	probe	GTTACACTAGCCATCCTTACTGCGCTTCGA
Niu-E_rev	primer	CACGTTAACAATATTGCAGC
Noblis.12_for	primer	ACGGCAGTGAGGACAATCAG
Noblis.12_IO	probe	CCAACAGTGGTTGTTAATGCAGCCA
Noblis.12_rev	primer	CTGCAACACCTCCTCCATGT
Noblis.42_for	primer	TGTACGTGCATGGATTGGCT
Noblis.42_IO	probe	TCGATGTCGAGGGGTGTCATGCT
Noblis.42_rev	primer	CAGGCGGTGGTTTAGCACTA
Noblis.44_for	primer	CAGGCACCTACACACCTCAG
Noblis.44_IO	probe	TGGCTTCGATGTCGAGGGGTGT
Noblis.44_rev	primer	CAGGCGGTGGTTTAGCACTA
Noblis.57_for	primer	TGCAGATGCTGGCTTCATCA
Noblis.57_IO	probe	ACGGCCTTACTGTTTTGCCACCT
Noblis.57_rev	primer	TGTACCCGCTAACAGTGCAG
Thailand_WH-NIC_N_for	primer	CGTTTGGTGGACCCTCAGAT
Thailand_WH-NIC_N_IO	probe	CAACTGGCAGTAACCA
Thailand_WH-NIC_N_rev	primer	CCCCACTGCGTTCTCCATT
Won-E_for	primer	TTCGGAAGAGACAGGTACGTT
Won-E_rev	primer	CACACAATCGATGCGCAGTA
Won-N_for	primer	CAATGCTGCAATCGTGCTAC
Won-N_rev	primer	GTTGCGACTACGTGATGAGG
Won-ORF1ab_for	primer	CATGTGTGGCGGTTCACTAT
Won-ORF1ab_rev	primer	TGCATTAACATTGGCCGTGA
Won-S_for	primer	CTACATGCACCAGCAACTGT
Won-S_rev	primer	CACCTGTGCCTGTTAAACCA
Yip-ORF1ab_for	primer	ATGCATTTGCATCAGAGGCT
Yip-ORF1ab_rev	primer	TTGTTATAGCGGCCTTCTGT
Young-N_for	primer	CTCAGTCCAAGATGGTATTTCT
Young-N_IO	probe	ACCTAGGAACTGGCCCAGAAGCT
Young-N_rev	primer	AGCACCATAGGGAAGTCC
