# Supplementary material for: Reality check: testing the in silico predictions of false negative results due to mutations in SARS-CoV-2 PCR assays using templates with mismatches in vitro
Source: Front Cell Infect Microbiol. 2025 Oct 31;15:1524025. doi: 10.3389/fcimb.2025.1524025 (PMC12615454; doi:10.3389/fcimb.2025.1524025)
Supplement: Supplementary file 2 [file Table2.xlsx]

## Sheet: v2 summary table
	Assay	Template ID	Primary issue (primer or probe)	Efficiency	R2	y-int	Minimum pos RFU	50 copies	500 copies	5,000 copies	50,000 copies	Template sequence, aligned to positive control	Similarity	Total Deletions	Forward Primer Mismatches	Reverse Primer Mismatches	Forward Primer Mismatches, last 3nt	Reverse Primer Mismatches, last 3nt	Forward Primer Mismatches, last 5nt	Reverse Primer Mismatches, last 5nt	Forward Primer Mismatches, last 8nt	Reverse Primer Mismatches, last 8nt	Probe mismatches	Probe deletions	Primer deletions	aggregate_tm_delta	tm_delta_forward	tm_forward	tm_delta_reverse	tm_reverse	tm_delta_probe	tm_probe	forward_weighted_mismatch	reverse_weighted_mismatch
	BVP 501Y	PC	primer	0.844	0.997	43.447	2400	37.195	32.955	29.775	25.72	[CGGTAGCACACCTTGTAATG]GTGTTGCAGGTTTTAATTGTTACTTTCCTTTACGATCATATAGTTTCCGA(CCCACTTATGGTG)TTGG[TTACCAACCATACAGAGTAGTAGT]	1	0	0	0	0	0	0	0	0	0	0	0	0	0	0	60.7371	0	59.7788	0	48.8525	0	0
	BVP 501Y	PC RNA	primer	1.079	0.99	42.68	300	37.2	34.57	30.6	28.1	[CGGTAGCACACCTTGTAATG]GTGTTGCAGGTTTTAATTGTTACTTTCCTTTACGATCATATAGTTTCCGA(CCCACTTATGGTG)TTGG[TTACCAACCATACAGAGTAGTAGT]	1	0	0	0	0	0	0	0	0	0	0	0	0	0	0	60.7371	0	59.7788	0	48.8525	0	0
	BVP 501Y	omi_RevMms	primer	0.794	0.978	44.796	1600	38.125	33.94	30.61	26.115	[CGGTAGCACACCTTGTAATG]GTGTTGCAGGTTTTAATTGTTACTTTCCTTTACGATCATATAGTTTCCGA(CCCACTTATGGTG)TTGG[TcACCAACCATACAGAGTAGTAGT]	0.982456	0	0	1	0	1	0	1	0	1	0	0	0	4.16667	0	60.7371	4.16667	55.6121	0	48.8525	0	0.5
	BVP 501Y	PC RNA	primer	0.947	0.998	44.4	2000	38.4	35.2	31.7	28.1	[CGGTAGCACACCTTGTAATG]GTGTTGCAGGTTTTAATTGTTACTTTCCTTTACGATCATATAGTTTCCGA(CCCACTTATGGTG)TTGG[TTACCAACCATACAGAGTAGTAGT]	1	0	0	0	0	0	0	0	0	0	0	0	0	0	0	60.7371	0	59.7788	0	48.8525	0	0
	BVP 501Y	B.1.1.7 UK Twist RNA	primer	0.858	0.995	44.69	1900	38.7	34.2	30.9	27.4	[CGGTAGCACACCTTGTAATG]GTGTTGCAGGTTTTAATTGTTACTTTCCTTTACGATCATATAGTTTCCGA(CCCACTTATGGTG)TTGG[TTACCAACCATACAGAGTAGTAGT]	1	0	0	0	0	0	0	0	0	0	0	0	0	0	0	60.7371	0	59.7788	0	48.8525	0	0
	BVP 501Y	omi_RevMms_RNA	primer	0.872	0.989	45.6	250	39.5	35.7	31.8	28.5	[CGGTAGCACACCTTGTAATG]GTGTTGCAGGTTTTAATTGTTACTTTCCTTTACGATCATATAGTTTCCGA(CCCACTTATGGTG)TTGG[TcACCAACCATACAGAGTAGTAGT]	0.982456	0	0	1	0	1	0	1	0	1	0	0	0	4.16667	0	60.7371	4.16667	55.6121	0	48.8525	0	0.5
	BVP 501Y	omi_ForMms	primer	0.653	0.98	56.798	900	48.94	44.54	39.85	35.245	[CGGTAaCAaACCTTGTAATG]GTGTTGCAGGTTTTAATTGTTACTTTCCTTTACGATCATATAGTTTCCGA(CCCACTTATGGTG)TTGG[TTACCAACCATACAGAGTAGTAGT]	0.964912	0	2	0	0	0	0	0	0	0	0	0	0	14.1	14.1	46.6371	0	59.7788	0	48.8525	0.15	0
	BVP 501Y	omi_FN	primer	0.584	0.996	58.893	800	ND	45.25	40.51	35.305	[CGGTAaCAaACCTTGTAATG]GTGTTGCAGGTTTTAATTGTTACTTTCCTTTACGATCATATAGTTTCCGA(CCCACTTATGGTG)TTGG[TcACCAACCATACAGAGTAGTAGT]	0.947368	0	2	1	0	1	0	1	0	1	0	0	0	18.2667	14.1	46.6371	4.16667	55.6121	0	48.8525	0.15	0.5
	BVP 501Y	BA.1 Twist RNA	primer	0.561	0.954	60.082	200	ND	47	40.495	35.995	[CGGTAaCAaACCTTGTAATG]GTGTTGCAGGTTTTAATTGTTACTTTCCTTTACGATCATATAGTTTCCGA(CCCACTTATGGTG)TTGG[TcACCAACCATACAGAGTAGTAGT]	0.947368	0	2	1	0	1	0	1	0	1	0	0	0	18.2667	14.1	46.6371	4.16667	55.6121	0	48.8525	0.15	0.5
	BVP 501Y	omi_ForMms_RNA	primer	N/A	N/A	58	1400	ND	ND	42.1	37.8	[CGGTAaCAaACCTTGTAATG]GTGTTGCAGGTTTTAATTGTTACTTTCCTTTACGATCATATAGTTTCCGA(CCCACTTATGGTG)TTGG[TTACCAACCATACAGAGTAGTAGT]	0.964912	0	2	0	0	0	0	0	0	0	0	0	0	14.1	14.1	46.6371	0	59.7788	0	48.8525	0.15	0
	BVP 501Y-omi	omi_ForMms	primer	0.847	0.995	44.2	2000	37.8	34.2	30.5	26.5	[CCGGTAACAAACCTTGTAATGG]TGTTGCAGGTTTTAATTGTTACTTTCCTTTACGATCATATAGTTTCCGA(CCCACTTATGGTG)TTGG[TtACCAACCATACAGAGTAGTAG]	0.982759	0	0	1	0	1	0	1	0	1	0	0	0	6.13043	0	61.1462	6.13043	55.1936	0	48.8525	0	0.5
	BVP 501Y-omi	Omi_FN	primer	0.84	0.98	44.5	1800	37.9	34.6	30.6	26.6	[CCGGTAACAAACCTTGTAATGG]TGTTGCAGGTTTTAATTGTTACTTTCCTTTACGATCATATAGTTTCCGA(CCCACTTATGGTG)TTGG[TCACCAACCATACAGAGTAGTAG]	1	0	0	0	0	0	0	0	0	0	0	0	0	0	0	61.1462	0	61.3241	0	48.8525	0	0
	BVP 501Y-omi	omi_RevMms	primer	0.809	0.997	49.3	1100	42.6	38.9	35	30.9	[CCGGTAgCAcACCTTGTAATGG]TGTTGCAGGTTTTAATTGTTACTTTCCTTTACGATCATATAGTTTCCGA(CCCACTTATGGTG)TTGG[TCACCAACCATACAGAGTAGTAG]	0.965517	0	2	0	0	0	0	0	0	0	0	0	0	9.09091	9.09091	52.0553	0	61.3241	0	48.8525	0.139423	0
	BVP 501Y-omi	PC	primer	0.73	0.985	50.67	1000	43.9	38.6	35.3	31.1	[CCGGTAgCAcACCTTGTAATGG]TGTTGCAGGTTTTAATTGTTACTTTCCTTTACGATCATATAGTTTCCGA(CCCACTTATGGTG)TTGG[TtACCAACCATACAGAGTAGTAG]	0.948276	0	2	1	0	1	0	1	0	1	0	0	0	15.2213	9.09091	52.0553	6.13043	55.1936	0	48.8525	0.139423	0.5
	C3 ORF3a	PC	primer	0.79	0.997	41.84	21000	34.9	31.1	27.4	23.1	TCTTTGCTGGCATACTAATT[GTTACGACTATTGTATACCTTACAATAGTGTA]ACTTCTTCAATTGTCATTA(CTTCAGGTGATGGCACAACAAGTCCT)ATTTCTGAACATGACTACCAGATTGGTGGTTATAC[TGAAAAATGGGAATCTGGAGTAAAAGACTGTG]TTGTATTACACAGTTACTTC	1	0	0	0	0	0	0	0	0	0	0	0	0	0	0	62.4246	0	64.9871	0	66.5064	0	0
	C3 ORF3a	FN4331	primer	0.336	0.999	77.45	5000	ND	ND	48.08	39.3	TCTTTGCTGGCATACTAATT[GTTACGACTATTGTATACCTTACAATAGcaTt]ACTTCTTCAATTGTCATTA(CTTCAGGTGATGGCACAACAAGTCCT)ATTTCTGAACATGACTACCAGATTGGTGGTTATAC[TGAAAAATGGGAATCTGGAGTAAAAGACTGTG]TTGTATTACACAGTTACTTC	0.966667	0	3	0	2	0	3	0	3	0	0	0	0	10.2481	10.2481	52.1765	0	64.9871	0	66.5064	0.95	0
	C4 ORF8	FN4545	primer	0.88	0.993	39.9	20700	33.4	30.38	26.7	22.5	ACCATATGTAGTTGATGACC[CGTGTCCTATTCACTTCTATTCTAAA]TGGTATATTAGAGTAGGAGCTAtAAAATCAGCACCTTTAATTGAATTGTGCG(TGGATGAGGCTGGTTCTAAATCACCC)AT[TCAGTgCATCGATATCGGTAATTATgaAGT]TTCCTGTTTACCTTTTACAA	0.96	0	0	3	0	0	0	0	0	1	0	0	0	11.3667	0	60.1987	11.3667	50.8705	0	66.5064	0	0.242165
	C4 ORF8	PC	primer	0.812	0.997	40.228	27000	33.6	30	25.5	22.2	ACCATATGTAGTTGATGACC[CGTGTCCTATTCACTTCTATTCTAAA]TGGTATATTAGAGTAGGAGCTAGAAAATCAGCACCTTTAATTGAATTGTGCG(TGGATGAGGCTGGTTCTAAATCACCC)AT[TCAGTACATCGATATCGGTAATTATACAGT]TTCCTGTTTACCTTTTACAA	1	0	0	0	0	0	0	0	0	0	0	0	0	0	0	60.1987	0	62.2371	0	66.5064	0	0
	C4 ORF8	FN3554	primer	0.818	0.998	40.46	14000	33.8	30.2	26.4	22.2	ACCATATGTAGTTGATGACC[CGTGTCCTATTCACTTCTATTCTAAA]TGGTATATTAGAGTAGGAGCTAGAAAATCAGCACCTTTAATTGAATTGTGCG(TGGATGAGGCTGGTTCTAAATCACCC)AT[TCAGTACATCGATATCGGTAATTATt-AGT]TTCCTGTTTACCTTTTACAA	0.97561	1	0	1	0	0	0	0	0	0	0	0	1	8.03333	0	60.1987	8.03333	54.2038	0	66.5064	0	0.0754986
	C4 ORF8	FN4950	primer	0.809	0.987	40.92	25000	33.9	31	26.8	22.3	ACCATATGTAGTTGATGACC[CGTGTCCTATTCACTTCTATTCTAAA]TGGTATATTAGAGTAGGAGCTAtAAAATCAGCACCTTTAATTGAATTGTGCG(TGGATGAGGCTGGTTCTAAATCACCC)AT[TCAGTgCATCGATATCGGTAATTATgaAaT]TTCCTGTTTACCTTTTACAA	0.95122	0	0	4	0	0	0	0	0	1	0	0	0	15.4516	0	60.1987	15.4516	46.7855	0	66.5064	0	0.274176
	C4 ORF8	FN4993	primer	0.862	0.995	40.383	28000	34	30.7	26.5	23	ACCATATGTAGTTGATGACC[CGTGTCCTATTCACTTCTATTCTAAA]TGGTATATTAGAGTAGGAGCTAtAAAATCAGCACCTTTAATTGAATTGTGCG(TGGATGAGGCTGGTTCTAAATCACCC)AT[TCAGTgCATCGATATCGGTAATTATgacGT]TTCCTGTTTACCTTTTACAA	0.95122	0	0	4	0	0	0	0	0	1	0	0	0	9.58065	0	60.1987	9.58065	52.6565	0	66.5064	0	0.239611
	C4 ORF8	PC	primer	0.792	0.999	40.85	14000	34.1	30.2	26.4	22.2	ACCATATGTAGTTGATGACC[CGTGTCCTATTCACTTCTATTCTAAA]TGGTATATTAGAGTAGGAGCTAGAAAATCAGCACCTTTAATTGAATTGTGCG(TGGATGAGGCTGGTTCTAAATCACCC)AT[TCAGTACATCGATATCGGTAATTATACAGT]TTCCTGTTTACCTTTTACAA	1	0	0	0	0	0	0	0	0	0	0	0	0	0	0	60.1987	0	62.2371	0	66.5064	0	0
	C4 ORF8	FN5195	probe	0.872	0.994	40.512	19000	34.3	30.4	27.3	23.1	ACCATATGTAGTTGATGACC[CGTGTCCTATTCACTTCTATTCTAAA]TGGTATATTAGAGTAGGAGCTAtAAAATCAGCACCTTTAATTGAATTGTGCG(TGGATGAGGCTGGTT----ATCACCC)AT[TCAGTgCATCGATATCGGTAATTATACAGT]TTCCTGTTTACCTTTTACAA	0.939024	4	0	1	0	0	0	0	0	1	0	4	0	31.141	0	60.1987	3.33333	58.9038	27.8077	38.6987	0	0.166667
	C4 ORF8	FN4966	primer	0.905	0.994	40.566	23000	34.4	30.8	27.7	23.5	ACCATATGTAGTTGATGACC[CGTGTCCTATTCACTTCTATTCTAAA]TGGTATATTAGAGTAGGAGCTAtAAAATCAGCACCTTTAATTGAATTGTGCG(TGGATGAGGCTGGTTCTAAATCACCC)AT[TCAGTgCATCGATATCGGTgATTATgaAGT]TTCCTGTTTACCTTTTACAA	0.95122	0	0	4	0	0	0	0	0	1	0	0	0	14.7	0	60.1987	14.7	47.5371	0	66.5064	0	0.292165
	C4 ORF8	FN4616	probe	0.77	0.997	41.5	12000	34.6	30.6	26.6	22.5	ACCATATGTAGTTGATGACC[CGTGTCCTATTCACTTCTATTCTAAA]TGGTATATTAGAGTAGGAGCTAGAAAATCAGCACCTTTAATTGAATTGTGCG(TGGATGAGGCTG---CTAAATCACCC)AT[TCAGTACATCGATATCGGTAATTATACAGT]TTCCTGTTTACCTTTTACAA	0.963415	3	0	0	0	0	0	0	0	0	0	3	0	13.1154	0	60.1987	0	62.2371	13.1154	53.391	0	0
	C4 ORF8	FN631	primer	0.743	0.99	42.282	22000	34.9	31.4	27.4	22.4	ACCATATGTAGTTGATGACC[CGTGTCCTATTCACTTCTATTCTAAA]TGGTATATTAGAGTAGGAGCTAtAAAATCAGCACCTTTAATTGAATTGTGCG(TGGATGAGGCTGGTTCTAAATCACCC)AT[TCAGTgCATCGATATCGGTAATTATACAGT]TTCCTGTT-ACaaTTaAttg	0.987805	0	0	1	0	0	0	0	0	1	0	0	0	3.33333	0	60.1987	3.33333	58.9038	0	66.5064	0	0.166667
	C4 ORF8	FN5009	probe	0.741	0.998	41.955	19000	35	30.6	26.8	22.4	ACCATATGTAGTTGATGACC[CGTGTCCTATTCACTTCTATTCTAAA]TGGTATATTAGAGTAGGAGCTAGAAAATCAGCACCTTTAATTGAATTGTGCG(TGGATGAGGCTGGTTCTAAAT-ACCC)AT[TCAGTACATCGATATCGGTAATTATACAGT]TTCCTGTTTACCTTTTACAA	0.987805	1	0	0	0	0	0	0	0	0	0	1	0	5.42308	0	60.1987	0	62.2371	5.42308	61.0833	0	0
	C4 ORF8	FN5004	probe	0.725	0.997	42.471	23000	35.4	30.9	27	22.6	ACCATATGTAGTTGATGACC[CGTGTCCTATTCACTTCTATTCTAAA]TGGTATATTAGAGTAGGAGCTAtAAAATCAGCACCTTTAATTGAATTGTtCG(TGGATGAGGCTGGTTC---ATCACCC)AT[TCAGTgCATCGATATCGGTAATTATACAGT]TTCCTGTTTACCTTTTACAA	0.95122	3	0	1	0	0	0	0	0	1	0	3	0	14.8718	0	60.1987	3.33333	58.9038	11.5385	54.9679	0	0.166667
	C4 ORF8	FN5005	probe	0.706	0.995	43.279	18000	35.6	32.1	27.2	23	ACCATATGTAGTTGATGACC[CGTGTCCTATTCACTTCTATTCTAAA]TGGTATATTAGAGTAGGAGCTAtAAAATCAGCACCTTTAATTGAATTGTGCG(TGGATGAGGCTGGTT---AATCACCC)AT[TCAGTgCATCGATATCGGTAATTATACAGT]TTCCTGTTTACCTTTTACAA	0.95122	3	0	1	0	0	0	0	0	1	0	3	0	16.4487	0	60.1987	3.33333	58.9038	13.1154	53.391	0	0.166667
	C4 ORF8	FN4552	probe	0.677	0.982	43.883	20000	35.7	32.7	27.7	22.5	ACCATATGTAGTTGATGACC[CGTGTCCTATTCACTTCTATTCTAAA]TGGTATATTAGAGTAGGAGCTAtAAAATCAGCACCTTTAATTGAATTGTGCG(TGGATGAGGCTGGTTCTtA-TCACCC)AT[TCAGTgCATCGATATCGGTAATTATACAGT]TTCCTGTTTACCTTTTACAA	0.963415	1	0	1	0	0	0	0	0	1	1	1	0	11.0256	0	60.1987	3.33333	58.9038	7.69231	58.814	0	0.166667
	C4 ORF8	FN3379	probe	0.67	0.99	43.762	21000	35.8	31.9	27.8	22.2	ACCATATGTAGTTGATGACC[CGTGTCCTATTCACTTCTATTCTAAA]TGGTATATTAGAGTAGGAGCTAtAAAATCAGCACCTTTAATTGAATTGTGCG(TGGATGAGGCTGGTTCTAA-TCACCC)AT[TCAGTgCATCGATATCGGTAATTATACAGT]TTCCTGTTTACCTTTTACAA	0.97561	1	0	1	0	0	0	0	0	1	0	1	0	7.17949	0	60.1987	3.33333	58.9038	3.84615	62.6602	0	0.166667
	C4 ORF8	FN5006	probe	0.81	0.996	44.198	2600	37.7	33.45	30.12	25.9	ACCATATGTAGTTGATGACC[CGTGTCCTATTCACTTCTATTCTAAA]TGGTATATTAGAGTAGGAGCTAGAAAATCAGCACCTTTAATTGAATTGTGCG(TGGgTGAGGCTG---CTAAATCACCC)AT[TCAGTACATCGATATCGGTAATTATACAGT]TTCCTGTTTACCTTTTACAA	0.95	3	0	0	0	0	0	0	0	0	1	3	0	16.9615	0	60.1987	0	62.2371	16.9615	49.5448	0	0
	C4 ORF8	FN5446	probe	0.789	0.971	44.56	2959	37.8	33.5	30.9	25.4	ACCATATGTAGTTGATGACC[CGTGTCCTATTCACTTCTATTCTAAA]TGGTATATTAGAGTAGGAGCTAGAAAATCAGCACCTTTAATTGAATTGTGCG(TGGATGAGGCTG------AATCACCC)AT[TCAGTACATCGATATCGGTAATTATACAGT]TTCCTGTTTACCTTTTACAA	0.926829	6	0	0	0	0	0	0	0	0	0	6	0	37.6026	0	60.1987	0	62.2371	37.6026	28.9038	0	0
	C4 ORF8	FN5859	probe	0.715	0.981	47.5	2000	41	35	32	28	ACCATATGTAGTTGATGACC[CGTGTCCTATTCACTTCTATTCTAAA]TGGTATATTAGAGTAGGAGCTAtAAAATCAGCACCTTTAATTGAATTGTGCG(TGGATGAGGCTG-------ATCACCC)AT[TCAGTgCATCGATATCGGTAATTATACAGT]TTCCTGTTTACCTTTTACAA	0.902439	7	0	1	0	0	0	0	0	1	0	7	0	39.9597	0	60.1987	3.33333	58.9038	36.6264	29.88	0	0.166667
	C4 ORF8	FN5972	probe	N/A	N/A	N/A	N/A	ND	46	ND	ND	ACCATATGTAGTTGATGACC[CGTGTCCTATTCACTTCTATTCTAAA]TGGTATATTAGAGTAGGAGCTAtAAAATCAGCACCTTTAATTGAATTGTGCG(TGGATGAGGC--------AATCACCC)AT[TCAGTgCATCGATATCGGTAATTATACAGT]TTCCTGTTTACCTTTTACAA	0.890244	8	0	1	0	0	0	0	0	1	0	8	0	46.7238	0	60.1987	3.33333	58.9038	43.3904	23.1159	0	0.166667
	C4 ORF8	FN5973	probe	N/A	N/A	N/A	N/A	ND	ND	ND	ND	ACCATATGTAGTTGATGACC[CGTGTCCTATTCACTTCTATTCTAAA]TGGTATATTAGAGTAGGAGCTAtAAAATCAGCACCTTTAATTGAATTGTGCG(TGGATGAGGCT--------ATCACCC)AT[TCAGTgCATCGATATCGGTAATTATACAGT]TTCCTGTTTACCTTTTACAA	0.890244	8	0	1	0	0	0	0	0	1	0	8	0	44.9954	0	60.1987	3.33333	58.9038	41.6621	24.8443	0	0.166667
	CDC_N2	G29210T	probe	0.814	0.998	40.123	14700	33.4	30	25.6	22	GGACCAGGAACTAATCAGACAAGGAACTGA[TTACAAACATTGGCCGCAAA]TTGC(ACAATTTGCCCCCAGCGCTTCAt)CG[TTCTTCGGAATGTCGCGC]ATTGGCATGGAAGTCACACCTTCGGGAAC	0.983607	0	0	0	0	0	0	0	0	0	1	0	0	1.79842	0	56.6371	0	60.2371	1.79842	64.8735	0	0
	CDC_N2	G29204A	probe	0.883	0.996	40.079	11900	33.7	30.4	26.8	22.8	GGACCAGGAACTAATCAGACAAGGAACTGA[TTACAAACATTGGCCGCAAA]TTGC(ACAATTTGCCCCCAGCaCTTCAG)CG[TTCTTCGGAATGTCGCGC]ATTGGCATGGAAGTCACACCTTCGGGAAC	0.983607	0	0	0	0	0	0	0	0	0	1	0	0	6.13043	0	56.6371	0	60.2371	6.13043	60.5415	0	0
	CDC_N2	A29209G	probe	0.867	0.99	40.602	12800	33.9	31.2	27	23	GGACCAGGAACTAATCAGACAAGGAACTGA[TTACAAACATTGGCCGCAAA]TTGC(ACAATTTGCCCCCAGCGCTTCgG)CG[TTCTTCGGAATGTCGCGC]ATTGGCATGGAAGTCACACCTTCGGGAAC	0.983607	0	0	0	0	0	0	0	0	0	1	0	0	4.34783	0	56.6371	0	60.2371	4.34783	62.3241	0	0
	CDC_N2	G29204C	probe	0.884	0.996	40.003	12500	34	30	26.3	23.1	GGACCAGGAACTAATCAGACAAGGAACTGA[TTACAAACATTGGCCGCAAA]TTGC(ACAATTTGCCCCCAGCcCTTCAG)CG[TTCTTCGGAATGTCGCGC]ATTGGCATGGAAGTCACACCTTCGGGAAC	0.983607	0	0	0	0	0	0	0	0	0	1	0	0	6.13043	0	56.6371	0	60.2371	6.13043	60.5415	0	0
	CDC_N2	A29191T	probe	0.849	0.996	40.798	10500	34.2	31	27	23	GGACCAGGAACTAATCAGACAAGGAACTGA[TTACAAACATTGGCCGCAAA]TTGC(ACAtTTTGCCCCCAGCGCTTCAG)CG[TTCTTCGGAATGTCGCGC]ATTGGCATGGAAGTCACACCTTCGGGAAC	0.983607	0	0	0	0	0	0	0	0	0	1	0	0	4.34783	0	56.6371	0	60.2371	4.34783	62.3241	0	0
	CDC_N2	PC	primer	0.807	0.999	40.763	14500	34.2	30.3	26.3	22.5	CTAATCAGACAAGGAACTGA[TTACAAACATTGGCCGCAAA]TTGC(ACAATTTGCCCCCAGCGCTTCAG)CG[TTCTTCGGAATGTCGCGC]ATTGGCATGGAAGTCACACC	1	0	0	0	0	0	0	0	0	0	0	0	0	0	0	56.6371	0	60.2371	0	66.6719	0	0
	CDC_N2	A29188G	primer	0.853	0.998	40.749	10600	34.3	30.9	27	23.1	GGACCAGGAACTAATCAGACAAGGAACTGA[TTACAAACATTGGCCGCAAA]TTGC(gCAATTTGCCCCCAGCGCTTCAG)CG[TTCTTCGGAATGTCGCGC]ATTGGCATGGAAGTCACACCTTCGGGAAC	0.983607	0	0	0	0	0	0	0	0	0	1	0	0	-0.0652174	0	56.6371	0	60.2371	-0.0652174	66.7371	0	0
	CDC_N2	PC	primer	0.854	0.993	40.495	11400	34.3	30.4	26.4	23.2	CTAATCAGACAAGGAACTGA[TTACAAACATTGGCCGCAAA]TTGC(ACAATTTGCCCCCAGCGCTTCAG)CG[TTCTTCGGAATGTCGCGC]ATTGGCATGGAAGTCACACC	1	0	0	0	0	0	0	0	0	0	0	0	0	0	0	56.6371	0	60.2371	0	66.6719	0	0
	CDC_N2	A29191G	probe	0.853	0.995	40.989	10050	34.5	31.1	27.2	23.4	GGACCAGGAACTAATCAGACAAGGAACTGA[TTACAAACATTGGCCGCAAA]TTGC(ACAgTTTGCCCCCAGCGCTTCAG)CG[TTCTTCGGAATGTCGCGC]ATTGGCATGGAAGTCACACCTTCGGGAAC	0.983607	0	0	0	0	0	0	0	0	0	1	0	0	4.34783	0	56.6371	0	60.2371	4.34783	62.3241	0	0
	CDC_N2	T29206C	probe	0.838	0.996	41.062	11900	34.5	31.1	26.8	23.4	GGACCAGGAACTAATCAGACAAGGAACTGA[TTACAAACATTGGCCGCAAA]TTGC(ACAATTTGCCCCCAGCGCcTCAG)CG[TTCTTCGGAATGTCGCGC]ATTGGCATGGAAGTCACACCTTCGGGAAC	0.983607	0	0	0	0	0	0	0	0	0	1	0	0	4.34783	0	56.6371	0	60.2371	4.34783	62.3241	0	0
	CDC_N2	T29206A	probe	0.857	0.996	41.191	13700	34.6	31.4	27.6	23.5	GGACCAGGAACTAATCAGACAAGGAACTGA[TTACAAACATTGGCCGCAAA]TTGC(ACAATTTGCCCCCAGCGCaTCAG)CG[TTCTTCGGAATGTCGCGC]ATTGGCATGGAAGTCACACCTTCGGGAAC	0.983607	0	0	0	0	0	0	0	0	0	1	0	0	4.34783	0	56.6371	0	60.2371	4.34783	62.3241	0	0
	CDC_N2	C29200T	probe	0.872	0.999	40.993	11200	34.6	31.2	27.5	23.6	GGACCAGGAACTAATCAGACAAGGAACTGA[TTACAAACATTGGCCGCAAA]TTGC(ACAATTTGCCCCtAGCGCTTCAG)CG[TTCTTCGGAATGTCGCGC]ATTGGCATGGAAGTCACACCTTCGGGAAC	0.983607	0	0	0	0	0	0	0	0	0	1	0	0	6.13043	0	56.6371	0	60.2371	6.13043	60.5415	0	0
	CDC_N2	C29197T	probe	0.824	0.997	41.509	10050	34.8	31.5	27.2	23.5	GGACCAGGAACTAATCAGACAAGGAACTGA[TTACAAACATTGGCCGCAAA]TTGC(ACAATTTGCtCCCAGCGCTTCAG)CG[TTCTTCGGAATGTCGCGC]ATTGGCATGGAAGTCACACCTTCGGGAAC	0.983607	0	0	0	0	0	0	0	0	0	1	0	0	6.13043	0	56.6371	0	60.2371	6.13043	60.5415	0	0
	CDC_N2	A29188T	primer	0.836	0.996	41.235	10850	34.8	31	27.2	23.4	GGACCAGGAACTAATCAGACAAGGAACTGA[TTACAAACATTGGCCGCAAA]TTGC(tCAATTTGCCCCCAGCGCTTCAG)CG[TTCTTCGGAATGTCGCGC]ATTGGCATGGAAGTCACACCTTCGGGAAC	0.983607	0	0	0	0	0	0	0	0	0	1	0	0	-0.0652174	0	56.6371	0	60.2371	-0.0652174	66.7371	0	0
	CDC_N2	C29200G	probe	0.882	0.998	41.153	10700	34.9	31.5	27.5	24.1	GGACCAGGAACTAATCAGACAAGGAACTGA[TTACAAACATTGGCCGCAAA]TTGC(ACAATTTGCCCCcAGCGCTTCAG)CG[TTCTTCGGAATGTCGCGC]ATTGGCATGGAAGTCACACCTTCGGGAAC	0.983607	0	0	0	0	0	0	0	0	0	1	0	0	6.13043	0	56.6371	0	60.2371	6.13043	60.5415	0	0
	CDC_N2	A29209T	probe	0.774	0.996	42.262	13350	35.3	31.6	27.4	23.3	GGACCAGGAACTAATCAGACAAGGAACTGA[TTACAAACATTGGCCGCAAA]TTGC(ACAATTTGCCCCCAGCGCTTCtG)CG[TTCTTCGGAATGTCGCGC]ATTGGCATGGAAGTCACACCTTCGGGAAC	0.983607	0	0	0	0	0	0	0	0	0	1	0	0	4.34783	0	56.6371	0	60.2371	4.34783	62.3241	0	0
	CDC_N2	C29197G	probe	0.733	0.999	42.473	9000	35.3	31.3	26.9	22.8	GGACCAGGAACTAATCAGACAAGGAACTGA[TTACAAACATTGGCCGCAAA]TTGC(ACAATTTGCgCCCAGCGCTTCAG)CG[TTCTTCGGAATGTCGCGC]ATTGGCATGGAAGTCACACCTTCGGGAAC	0.983607	0	0	0	0	0	0	0	0	0	1	0	0	6.13043	0	56.6371	0	60.2371	6.13043	60.5415	0	0
	CDC_N2	T29194A	probe	0.82	0.997	42.336	9250	35.7	32.1	28.2	24.2	GGACCAGGAACTAATCAGACAAGGAACTGA[TTACAAACATTGGCCGCAAA]TTGC(ACAATTaGCCCCCAGCGCTTCAG)CG[TTCTTCGGAATGTCGCGC]ATTGGCATGGAAGTCACACCTTCGGGAAC	0.983607	0	0	0	0	0	0	0	0	0	1	0	0	4.34783	0	56.6371	0	60.2371	4.34783	62.3241	0	0
	CDC_N2	A29209T	probe	0.81	0.995	42.52	12000	35.8	32.2	28.2	24.2	GGACCAGGAACTAATCAGACAAGGAACTGA[TTACAAACATTGGCCGCAAA]TTGC(ACAATTTGCCCCCAGCGCTTCtG)CG[TTCTTCGGAATGTCGCGC]ATTGGCATGGAAGTCACACCTTCGGGAAC	0.983607	0	0	0	0	0	0	0	0	0	1	0	0	4.34783	0	56.6371	0	60.2371	4.34783	62.3241	0	0
	CDC_N2	PC	primer	0.742	0.991	42.996	11100	35.9	31.9	27.6	23.5	CTAATCAGACAAGGAACTGA[TTACAAACATTGGCCGCAAA]TTGC(ACAATTTGCCCCCAGCGCTTCAG)CG[TTCTTCGGAATGTCGCGC]ATTGGCATGGAAGTCACACC	1	0	0	0	0	0	0	0	0	0	0	0	0	0	0	56.6371	0	60.2371	0	66.6719	0	0
	CDC_N2	PC	primer	0.725	0.995	43.33	11000	36.1	31.9	27.8	23.5	CTAATCAGACAAGGAACTGA[TTACAAACATTGGCCGCAAA]TTGC(ACAATTTGCCCCCAGCGCTTCAG)CG[TTCTTCGGAATGTCGCGC]ATTGGCATGGAAGTCACACC	1	0	0	0	0	0	0	0	0	0	0	0	0	0	0	56.6371	0	60.2371	0	66.6719	0	0
	CDC_N2	G29210A	probe	0.802	0.999	43.804	13000	37.2	33.1	29.6	25.3	GGACCAGGAACTAATCAGACAAGGAACTGA[TTACAAACATTGGCCGCAAA]TTGC(ACAATTTGCCCCCAGCGCTTCAa)CG[TTCTTCGGAATGTCGCGC]ATTGGCATGGAAGTCACACCTTCGGGAAC	0.983607	0	0	0	0	0	0	0	0	0	1	0	0	8.11478	0	56.6371	0	60.2371	8.11478	58.5571	0	0
	CDC_N2	T29194C	probe	0.874	0.991	40.695	10200	37.7	33.34	27.96	24	GGACCAGGAACTAATCAGACAAGGAACTGA[TTACAAACATTGGCCGCAAA]TTGC(ACAATTcGCCCCCAGCGCTTCAG)CG[TTCTTCGGAATGTCGCGC]ATTGGCATGGAAGTCACACCTTCGGGAAC	0.983607	0	0	0	0	0	0	0	0	0	1	0	0	4.34783	0	56.6371	0	60.2371	4.34783	62.3241	0	0
	CDC_N2	PC	primer	0.817	0.995	42.995	12000	36.1	33	28.8	24.7	CTAATCAGACAAGGAACTGA[TTACAAACATTGGCCGCAAA]TTGC(ACAATTTGCCCCCAGCGCTTCAG)CG[TTCTTCGGAATGTCGCGC]ATTGGCATGGAAGTCACACC	1	0	0	0	0	0	0	0	0	0	0	0	0	0	0	56.6371	0	60.2371	0	66.6719	0	0
	Chan-S	PC	primer	0.716	0.981	45.059	5000	37.6	33.4	30.3	24.4	TTAAGTGTTATGGAGTGTCT[CCTACTAAATTAAATGATCTCTGCTTTACT]AATGTCTATGCAGATTCATTTGTAATTAGAGGTGATGAAGTCAGACAAAT(CGCTCCAGGGCAAACTGGAAAG)ATTGCTGATTATAATTATAAATTACCAGATGATTT[TACAGGCTGCGTTATAGCTTG]GAATTCTAACAATCTTGATT	1	0	0	0	0	0	0	0	0	0	0	0	0	0	0	60.8705	0	60.9514	0	66.7371	0	0
	Chan-S	FN4676	primer	0.496	0.994	52.399	4000	ND	36.6	31.5	25.5	TTAAGTGTTATGGAGTGTCT[CCgAacAAATTAAATGATCTCTGCTTTACT]AATGTCTATGCAGATTCATTTGTAATTAGAGGTGATGAAGTCAGACAAAT(CGCTCCAGGGCAAACTGGAAAG)ATTGCTGATTATAATTATAAATTACCAGATGATTT[TACAGGCTGCGTTATAGCTTG]GAATTCTAACAATCTTGATT	0.958904	0	3	0	0	0	0	0	0	0	0	0	0	11.3667	11.3667	49.5038	0	60.9514	0	66.7371	0.114176	0
	China_N	PC	primer	0.999	0.997	39.082	17000	33.3133	30.23	26.9233	23.3367	TTCAACTCCAGGCAGCAGTA[GGGGAACTTCTCCTGCTAGAAT]GGCTGGCAATGGCGGTGATGCTGCTCTTGCT(TTGCTGCTGCTTGACAGATT)GAAC[CAGCTTGAGAGCAAAATGTCTG]GTAAAGGCCAACAACAACAA	1	0	0	0	0	0	0	0	0	0	0	0	0	0	0	63.0099	0	61.1462	0	58.6871	0	0
	China_N	FN5547	primer	0.938	1	39.419	18000	33.5	30.1	26.5	23.1	TTCAACTCCAGGCAGCAGTA[----AACTTCTCCTGCTAGAAT]GGCTGGCAATGGCGGTGATGCTGCTCTTGCT(TTGCTGCTGCTTGACAGATT)GAAC[CAGCTTGAGAGCAAAATGTtTG]GTAAAGGCCAACAACAACAA	0.921875	4	0	1	0	0	0	0	0	0	0	0	4	27.3604	20.9513	42.0586	6.40909	54.7371	0	58.6871	0.276218	0.05
	China_N	FN5781	primer	0.976	1	39.405	18000	33.6	30.36	26.8	23.5	TTCAACTCCAGGCAGCAGTA[aacGAACTTCTCCTGCTAGAAT]GGCTGGCAATGGCGGTGATGCTGCTCTTGCT(TTGCTGCTGCTTGACAGATT)GAAC[CAGCTTGAGAGCAAAAT---TG]GTAAAGGCCAACAACAACAA	0.90625	3	3	0	0	0	0	0	0	0	0	0	3	27.9744	6.82536	56.1845	21.1491	39.9971	0	58.6871	0	0.236155
	China_N	FN5220	primer	0.913	0.998	39.965	17500	33.9	30.3	27	23.2	TTCAACTCCAGGCAGCAGTA[aaccAACTTCTCCTGCTAGAAT]GGCTGGCAATGGCGGTGATGCTGCTCTTGCT(TTGCTGCTGCTTGACAGATT)GAAC[CAGCTTGAGAGCAAAATGTCTG]GTAAAGGCCAACAACAACAA	0.9375	0	4	0	0	0	0	0	0	0	0	0	0	9.60606	9.60606	53.4038	0	61.1462	0	58.6871	0	0
	China_N	FN4754*	primer	0.961	0.998	39.73	18000	33.9	30.53	27.096	23.7	TTCAACTCCAGGCAGCAGTA[aacGAACTTCTCCTGCTAGAAT]GGCTGGCAATGGCGGTGATGCTGCTCTTGCT(TTGCTGCTGCTTGACAGATT)GAAC[CAGCTTGAGAGCAAAATGTCTG]GTAAAGGCCAACAACAACAA	0.953125	0	3	0	0	0	0	0	0	0	0	0	0	6.82536	6.82536	56.1845	0	61.1462	0	58.6871	0	0
	China_N	FN5336	primer	0.958	0.998	40.7	18000	34	30.9	27	24.1	TTCAACTCCAGGCAGCAGTA[aacGAACTTCTCCcGCTAGAAT]GGCTGGCAATGGCGGTGATGCTGCTCTTGCT(TTGCTGCTGCTTGACAGATT)GAAC[CAGCTTGAGAGCAAAATGTCTG]GTAAAGGCCAACAACAACAA	0.9375	0	4	0	0	0	0	0	0	0	0	0	0	12.0885	12.0885	50.9213	0	61.1462	0	58.6871	0.111111	0
	China_N	FN4831	primer	0.951	0.998	39.83	17000	34	30.48	26.9	23.7	TTCAACTCCAGGCAGCAGTA[aaaGAACTTCTCCTGCTAGAAT]GGCTGGCAATGGCGGTGATGCTGCTCTTGCT(TTGCTGCTGCTTGACAGATT)GAAC[CAGCTTGAGAGCAAAATGTCTG]GTAAAGGCCAACAACAACAA	0.953125	0	3	0	0	0	0	0	0	0	0	0	0	6.82536	6.82536	56.1845	0	61.1462	0	58.6871	0	0
	China_N	PC-RNA	primer	1.206	0.994	39.2	7000	34.1	31.6	28.6	25.4	TTCAACTCCAGGCAGCAGTA[GGGGAACTTCTCCTGCTAGAAT]GGCTGGCAATGGCGGTGATGCTGCTCTTGCT(TTGCTGCTGCTTGACAGATT)GAAC[CAGCTTGAGAGCAAAATGTCTG]GTAAAGGCCAACAACAACAA	1	0	0	0	0	0	0	0	0	0	0	0	0	0	0	63.0099	0	61.1462	0	58.6871	0	0
	China_N	PC-RNA	primer	1.208	0.996	39.471	10000	34.3	31.9	28.8	25.6	TTCAACTCCAGGCAGCAGTA[GGGGAACTTCTCCTGCTAGAAT]GGCTGGCAATGGCGGTGATGCTGCTCTTGCT(TTGCTGCTGCTTGACAGATT)GAAC[CAGCTTGAGAGCAAAATGTCTG]GTAAAGGCCAACAACAACAA	1	0	0	0	0	0	0	0	0	0	0	0	0	0	0	63.0099	0	61.1462	0	58.6871	0	0
	China_N	PC-RNA	primer	1.275	0.994	39.306	7000	34.3	32	29.1	26	TTCAACTCCAGGCAGCAGTA[GGGGAACTTCTCCTGCTAGAAT]GGCTGGCAATGGCGGTGATGCTGCTCTTGCT(TTGCTGCTGCTTGACAGATT)GAAC[CAGCTTGAGAGCAAAATGTCTG]GTAAAGGCCAACAACAACAA	1	0	0	0	0	0	0	0	0	0	0	0	0	0	0	63.0099	0	61.1462	0	58.6871	0	0
	China_N	FN5280	primer	1.018	0.998	40.849	18000	35.1	32.215	28.56	25.3	TTCAACTCCAGGCAGCAGTA[aacGAgCTTCTCCTGCTAGAAT]GGCTGGCAATaGCGGTGATGCTGCTCTTGCT(TTGCTGCTGCTTGACAGATT)GAAC[CAGCTTGAGAGCAAAATGTCTG]GTAAAGGCCAACAACAACAA	0.9375	0	4	0	0	0	0	0	0	0	0	0	0	12.0885	12.0885	50.9213	0	61.1462	0	58.6871	0.0588235	0
	China_N	FN5289-RNA	primer	1.361	0.989	39.963	6000	35.1	33.1	30.2	27.2	TTCAACTCCAGGCAGCAGTA[aacGAACTTCTCCTGtTAGAAT]GGCTGGCAATGGCGGTGATGCTGCTCTTGCT(TTGCTGCTGCTTGACAGATT)GAAC[CAGCTTGAGAGCAAAATGTCTG]GTAAAGGCCAACAACAACAA	0.94	0	4	0	0	0	0	0	1	0	0	0	0	14.2464	14.2464	48.7634	0	61.1462	0	58.6871	0.142857	0
	China_N	FN5240-RNA	primer	1.349	0.99	39.889	4000	35.2	32.7	30.1	27.1	TTCAACTCCAGGCAGCAGTA[aacGAACTTtTCCTGCTAGAAT]GGCTGGCAATGGCGGTGATGCTGCTCTTGCT(TTGCTGCTGCTTGACAGATT)GAAC[CAGCTTGAGAGCAAAATGTCTG]GTAAAGGCCAACAACAACAA	0.94	0	4	0	0	0	0	0	0	0	0	0	0	14.2464	14.2464	48.7634	0	61.1462	0	58.6871	0.0769231	0
	China_N	FN5201	primer	0.848	0.992	41.66	18000	35.3	31.68	27.5	24.2	TTCAACTCCAGGCAGCAGTA[aactAACTTCTCCTGCTAGAAT]GGCTGGCAATGGCGGTGATGCTGCTCTTGCT(TTGCTGCTGCTTGACAGATT)GAAC[CAGCTTGAGAGCAAAATGTCTG]GTAAAGGCCAACAACAACAA	0.9375	0	4	0	0	0	0	0	0	0	0	0	0	9.60606	9.60606	53.4038	0	61.1462	0	58.6871	0	0
	China_N	FN5330	primer	0.811	0.997	42.226	17000	35.8	31.5	27.8	24.1	TTCAACTCCAGGCAGCAGTA[aacGAACTTCcCCTGCTAGAAT]GGCTGGCAATGGCGGTGATGCTGCTCTTGCT(TTGCTGCTGCTTGACAGATT)GAAC[CAGCTTGAGAGCAAAATGTCTG]GTAAAGGCCAACAACAACAA	0.9375	0	4	0	0	0	0	0	0	0	0	0	0	12.0885	12.0885	50.9213	0	61.1462	0	58.6871	0.0833333	0
	China_N	FN5776-RNA	primer	1.487	0.996	40.057	6000	35.8	33.2	30.9	28.1	TTCAACTCCAGGCAGCAGTA[aaccAACTTCTCCTGCTAGgAT]GGCTGGCAATGGCGGTGATGCTGCTCTTGCT(TTGCTGCTGCTTGACAGATT)GAAC[CAGCTTGAGAGCAAAATGTtTG]GTAAAGGCCAACAACAACAA	0.91	0	5	1	1	0	1	0	1	0	0	0	0	21.5707	15.1616	47.8482	6.40909	54.7371	0	58.6871	0.333333	0.05
	China_N	FN5247	primer	0.91	0.994	41.773	11600	35.9	32.16	28.22	25.3	TTCAACTCCAGGCAGCAGTA[aacGAACTTCTCCaGCTAGAAT]GGCTGGCAATGGCGGTGATGCTGCTCTTGCT(TTGCTGCTGCTTGACAGATT)GAAC[CAGCTTGAGAGCAAAATGTCTG]GTAAAGGCCAACAACAACAA	0.9375	0	4	0	0	0	0	0	0	0	0	0	0	12.0885	12.0885	50.9213	0	61.1462	0	58.6871	0.111111	0
	China_N	FN5231	primer	0.772	0.998	42.9	18000	36	32.2	27	24	TTCAACTCCAGGCAGCAGTA[aacGAACTcCTCCTGCTAGAAT]GGCTGGCAATGGCGGTGATGCTGCTCTTGCT(TTGCTGCTGCTTGACAGATT)GAAC[CAGCTTGAGAGCAAAATGTCTG]GTAAAGGCCAACAACAACAA	0.9375	0	4	0	0	0	0	0	0	0	0	0	0	12.0885	12.0885	50.9213	0	61.1462	0	58.6871	0.0714286	0
	China_N	FN5245	primer	0.994	0.996	41.884	19000	36	33	29	26	TTCAACTCCAGGCAGCAGTA[aacGAACTTCTCCTGCTAGAAc]GGCTGGCAATGGCGGTGATGCTGCTCTTGCT(TTGCTGCTGCTTGACAGATT)GAAC[CAGCTTGAGAGCAAAATGTCTG]GTAAAGGCCAACAACAACAA	0.9375	0	4	0	1	0	1	0	1	0	0	0	0	7.32828	7.32828	55.6816	0	61.1462	0	58.6871	0	0
	China_N	FN5544-RNA	primer	1.272	0.987	41.044	4000	36.1	33.6	30.8	27.7	TTCAACTCCAGGCAGCAGTA[aacGAACTTCTCCTGgTAGAAT]GGCTGGCAATGGCGGTGATGCTGCTCTTGCT(TTGCTGCTGCTTGACAGATT)GAAC[CAGCTTGAGAGCAAAATGTtTG]GTAAAGGCCAACAACAACAA	0.92	0	4	1	0	0	0	0	1	0	0	0	0	20.6555	14.2464	48.7634	6.40909	54.7371	0	58.6871	0.142857	0.05
	China_N	FN5495-RNA	primer	1.325	0.995	40.946	3000	36.4	33.4	31	28.1	TTCAACTCCAGGCAGCAGTA[aacGAACTctTCCTGCTAGAAT]GGCTGGCAATGGCGGTGATGCTGCTCTTGCT(TTGCTGCTGCTTGACAGATT)GAAC[CAGCTTGAGAGCAAAATGTCTG]GTAAAGGCCAACAACAACAA	0.921875	0	5	0	0	0	0	0	0	0	0	0	0	16.3727	16.3727	46.6371	0	61.1462	0	58.6871	0.145833	0
	China_N	FN5480-RNA	primer	1.329	0.986	40.914	4000	36.4	33.3	31.1	28	TTCAACTCCAGGCAGCAGTA[aactAACTTCTCCTGCcAGAAT]GGCTGGCAATGGCGGTGATGCTGCTCTTGCT(TTGCTGCTGCTTGACAGATT)GAAC[CAGCTTGAGAGCAAAATGTCTG]GTAAAGGCCAACAACAACAA	0.921875	0	5	0	0	0	0	0	1	0	0	0	0	15.1616	15.1616	47.8482	0	61.1462	0	58.6871	0.166667	0
	China_N	FN5346	primer	0.83	0.997	42.931	15000	36.6	32.4	28.89	25.1	TTCAACTCCAGGCAGCAGTA[aacGAACcTCTCCTGCTAGAAT]GGCTGGCAATGGCGGTGATGCTGCTCTTGCT(TTGCTGCTGCTTGACAGATT)GAAC[CAGCTTGAGAGCAAAATGTCTG]GTAAAGGCCAACAACAACAA	0.9375	0	4	0	0	0	0	0	0	0	0	0	0	12.0885	12.0885	50.9213	0	61.1462	0	58.6871	0.0666667	0
	China_N	FN5770-RNA	primer	1.188	0.983	41.047	2000	36.6	32.5	30.2	27.4	TTCAACTCCAGGCAGCAGTA[aacGAACTTCTCCTGCTAG---]------CAATGGCGGTGATGCTGCTCTTGCT(TTGCTGCTGCTTGACAGATT)GAAC[CAGCTTGAGAGCAAAATGTCTG]GTAAAGGCCAACAACAACAA	0.90625	3	3	0	0	0	0	0	0	0	0	0	3	11.3727	11.3727	51.6371	0	61.1462	0	58.6871	0.25	0
	China_N	FN5771-RNA	primer	1.197	0.963	41.532	2000	36.7	33.3	30.8	27.8	TTCAACTCCAGGCAGCAGTA[aaccAACTTCTCCTGtTAGAAT]GGCTGGCAATGGCGGTGATGCTGCTCTTGCT(TTGCTGCTGCTTGACAGATT)GAAC[CAGCTTGAGAGCAAAATGTtTG]GTAAAGGCCAACAACAACAA	0.90625	0	5	1	0	0	0	0	1	0	0	0	0	23.8485	17.4394	45.5705	6.40909	54.7371	0	58.6871	0.142857	0.05
	China_N	FN5512	primer	0.906	0.993	42.816	15000	36.9	33	29.27	26.3	TTCAACTCCAGGCAGCAGTA[aacGAACTTCTCCTaCTAGAAT]GGCTGGCAATGGCGGTGATGCTGCTCTTGCT(TTGCTGCTGCTTGACAGATT)GAAC[CAGCTTGAGAGCAAAATGTtTG]GTAAAGGCCAACAACAACAA	0.921875	0	4	1	0	0	0	0	1	0	0	0	0	20.6555	14.2464	48.7634	6.40909	54.7371	0	58.6871	0.125	0.05
	China_N	FN5331	primer	0.865	0.99	43.349	17500	37	33	30	25.7	TTCAACTCCAGGCAGCAGTA[aacGAACTgCTCCTGCTAGAAT]GGCTGGCAATGGCGGTGATGCTGCTCTTGCT(TTGCTGCTGCTTGACAGATT)GAAC[CAGCTTGAGAGCAAAATGTCTG]GTAAAGGCCAACAACAACAA	0.9375	0	4	0	0	0	0	0	0	0	0	0	0	12.0885	12.0885	50.9213	0	61.1462	0	58.6871	0.0714286	0
	China_N	FN5308	primer	0.909	0.99	43.18	19000	37.1	33.67	30.07	26.4	TTCAACTCCAGGCAGCtcTA[aacGAACTTCTCCTGCTAGgAT]GGCTGGCAATGGCGGTGATGCTGCTCTTGCT(TTGCTGCTGCTTGACAGATT)GAAC[CAGCTTGAGAGCAAAATGTCTG]GTAAAGGCCAACAACAACAA	0.9375	0	4	0	1	0	1	0	1	0	0	0	0	12.0885	12.0885	50.9213	0	61.1462	0	58.6871	0.333333	0
	China_N	FN5490	primer	0.825	0.973	44.32	21000	37.2	35.06	30.04	26.1	TTCAACTCCAGGCAGCAGTA[aacGAACTTCTCCTGCTAGtAT]GGCTGGCAATGGCGGTGATGCTGCTCTTGCT(TTGCTGCTGCTTGACAGATT)GAAC[CAGCTTGAGAGCAAAATGTtTG]GTAAAGGCCAACAACAACAA	0.921875	0	4	1	1	0	1	0	1	0	0	0	0	18.4976	12.0885	50.9213	6.40909	54.7371	0	58.6871	0.333333	0.05
	China_N	FN5246	primer	1.038	0.995	42.88	15000	37.2	34.39	30.806	27.7	TTCAACTCCAGGCAGCAGTA[aacGAACTTCTCCTtCTAGAAT]GGCTGGCAATGGCGGTGATGCTGCTCTTGCT(TTGCTGCTGCTTGACAGATT)GAAC[CAGCTTGAGAGCAAAATGTCTG]GTAAAGGCCAACAACAACAA	0.9375	0	4	0	0	0	0	0	1	0	0	0	0	14.2464	14.2464	48.7634	0	61.1462	0	58.6871	0.125	0
	China_N	FN5301	primer	1.052	0.994	42.684	11500	37.2	34.063	31.04	27.5	TTCAACTCCAGGCAGCAGTA[aacGAACTTCgCCTGCTAGAAT]GGCTGGCAATGGCGGTGATGCTGCTCTTGCT(TTGCTGCTGCTTGACAGATT)GAAC[CAGCTTGAGAGCAAAATGTCTG]GTAAAGGCCAACAACAACAA	0.9375	0	4	0	0	0	0	0	0	0	0	0	0	12.0885	12.0885	50.9213	0	61.1462	0	58.6871	0.0833333	0
	China_N	FN5505	primer	0.792	0.992	43.8	16000	37.3	33.2	29.6	25.3	TTCAACTCCAGGCAGCAGTA[aacGAACTTCTCCTGCTAGAgT]GGCTGGCAATGGCGGTGATGCTGCTCTTGCT(TTGCTGCTGCTTGACAGATT)GAAC[CAGCTTGAGAGCAAAATGTtTG]GTAAAGGCCAACAACAACAA	0.921875	0	4	1	1	0	1	0	1	0	0	0	0	18.4976	12.0885	50.9213	6.40909	54.7371	0	58.6871	0.5	0.05
	China_N	FN5290	primer	0.903	0.991	43.6	17000	37.4	34.4	29.9	26.9	TTCAACTCCAGGCAGCAGTA[aacGAACTTCTCCTGCTAcAAT]GGCTGGCAATGGCGGTGATGCTGCTCTTGCT(TTGCTGCTGCTTGACAGATT)GAAC[CAGCTTGAGAGCAAAATGTCTG]GTAAAGGCCAACAACAACAA	0.9375	0	4	0	0	0	1	0	1	0	0	0	0	14.2464	14.2464	48.7634	0	61.1462	0	58.6871	0.25	0
	China_N	FN5309	primer	0.907	0.971	44.837	20900	38.1	35.89	32.16	27.5	TTCAACTCCAGGCAGCtcTA[aacGAACTTCTCCTtCTAGAAT]GGCTGGCAATGGCGGTGATGCTGCTCTTGCT(TTGCTGCTGCTTGACAGATT)GAAC[CAGCTTGAGAGCAAAATGTCTG]GTAAAGGCCAACAACAACAA	0.94	0	4	0	0	0	0	0	1	0	0	0	0	14.2464	14.2464	48.7634	0	61.1462	0	58.6871	0.125	0
	China_N	FN5279	primer	1.041	0.986	44.136	18600	38.1	35.9	32.26	28.8	TTCAACTCCAGGCAGCAGTA[aacGAACTTCTCtTGCTAGAAT]GGCTGGCAATGGCGGTGATGCTGCTCTTGCT(TTGCTGCTGCTTGACAGATT)GAAC[CAGCTTGAGAGCAAAATGTCTG]GTAAAGGCCAACAACAACAA	0.94	0	4	0	0	0	0	0	0	0	0	0	0	14.2464	14.2464	48.7634	0	61.1462	0	58.6871	0.1	0
	China_N	FN5278	primer	0.968	0.999	43.967	12000	38.2	34.79	31.36	28	TTCAACTCCAGGCAGCAGTA[aacGAAaTTCTCCTGCTAGAAT]GGCTGGCAATGGCGGTGATGCTGCTCTTGCT(TTGCTGCTGCTTGACAGATT)GAAC[CAGCTTGAGAGCAAAATGTCTG]GTAAAGGCCAACAACAACAA	0.9375	0	4	0	0	0	0	0	0	0	0	0	0	14.2464	14.2464	48.7634	0	61.1462	0	58.6871	0.0625	0
	China_N	FN5536	primer	0.9	0.978	40.917	17000	38.2	34.5	32.1	27.1	TTCAACTCCAtGCAGCAGTA[aacGAACTTCcCCTGCTAGAAT]GGCTGGCAATGGCGGTGATGCTGCTCTTGCT(TTGCTGCTGCTTGACAGATT)GAAC[CAGCTTGAGAGCAAAATGTtTG]GTAAAGGCCAACAACAACAA	0.921875	0	4	1	0	0	0	0	0	0	0	0	0	18.4976	12.0885	50.9213	6.40909	54.7371	0	58.6871	0.0833333	0.05
	China_N	FN5337	primer	0.827	0.98	45.13	17500	38.3	35.02	31.5	26.8	TTCAACTCCAGGCAGCAGTA[aacGAACTTCTCCTGCcAGAAT]GGCTGGCAATGGCGGTGATGCTGCTCTTGCT(TTGCTGCTGCTTGACAGATT)GAAC[CAGCTTGAGAGCAAAATGTCTG]GTAAAGGCCAACAACAACAA	0.9375	0	4	0	0	0	0	0	1	0	0	0	0	12.0885	12.0885	50.9213	0	61.1462	0	58.6871	0.166667	0
	China_N	FN5529	primer	1.018	0.993	43.63	13100	38.4	34.47	31.37	28.4	TTCAACTCCAGGtAGCAGTA[aacGAACTTCTCCTGCTAtAAT]GGCTGGCAATGGCGGTGATGCTGCTCTTGCT(TTGCTGCTGCTTGACAGATT)GAAC[CAGCTTGAGAGCAAAATGTtTG]GTAAAGGCCAACAACAACAA	0.921875	0	4	1	0	0	1	0	1	0	0	0	0	20.6555	14.2464	48.7634	6.40909	54.7371	0	58.6871	0.25	0.05
	China_N	FN5264	primer	0.791	0.992	45.515	15000	38.5	35.22	31.2	26.6	TTCAACTCCAGGCAGCtcTA[aacGAACTTCTCCTGCTAaAAT]GGCTGGCAATGGCGGTGATGCTGCTCTTGCT(TTGCTGCTGCTTGACAGATT)GAAC[CAGCTTGAGAGCAAAATGTCTG]GTAAAGGCCAACAACAACAA	0.9375	0	4	0	0	0	1	0	1	0	0	0	0	14.2464	14.2464	48.7634	0	61.1462	0	58.6871	0.25	0
	China_N	FN5213	primer	1.02	0.998	44.19	14000	38.5	35.39	32.14	28.7	TTCAACTCCAGGCAGCAGTA[aacGAACTTCTCCTGCTAtAAT]GGCTGGCAATGGCGGTGATGCTGCTCTTGCT(TTGCTGCTGCTTGACAGATT)GAAC[CAGCTTGAGAGCAAAATGTCTG]GTAAAGGCCAACAACAACAA	0.9375	0	4	0	0	0	1	0	1	0	0	0	0	14.2464	14.2464	48.7634	0	61.1462	0	58.6871	0.25	0
	China_N	FN5256	primer	0.982	0.994	44.492	10300	38.6	35.6	32.14	28.5	TTCAACTCCAGGCAGCtcTA[aacGAAtTTCTCCTGCTAGAAT]GGCTGGCAATGGCGGTGATGCTGCTCTTGCT(TTGCTGCTGCTTGACAGATT)GAAC[CAGCTTGAGAGCAAAATGTCTG]GTAAAGGCCAACAACAACAA	0.9375	0	4	0	0	0	0	0	0	0	0	0	0	14.2464	14.2464	48.7634	0	61.1462	0	58.6871	0.0625	0
	China_N	FN5241	primer	0.748	0.996	45.793	13500	38.8	34.6	30.5	26.5	TTCAACTCCAGGCAGCAGTA[aacGAACTTCTCCTGCTAaAAT]GGCTGGCAATGGCGGTGATGCTGCTCTTGCT(TTGCTGCTGCTTGACAGATT)GAAC[CAGCTTGAGAGCAAAATGTCTG]GTAAAGGCCAACAACAACAA	0.9375	0	4	0	0	0	1	0	1	0	0	0	0	14.2464	14.2464	48.7634	0	61.1462	0	58.6871	0.25	0
	China_N	FN5329	primer	0.784	0.989	45.48	14500	38.9	35.41	30.48	26.8	TTCAACTCCAGGCAGCAGTA[aacGAACTTCTCCTGCTAGgAT]GGCTGGCAATGGCGGTGATGCTGCTCTTGCT(TTGCTGCTGCTTGACAGATT)GAAC[CAGCTTGAGAGCAAAATGTCTG]GTAAAGGCCAACAACAACAA	0.9375	0	4	0	1	0	1	0	1	0	0	0	0	12.0885	12.0885	50.9213	0	61.1462	0	58.6871	0.333333	0
	China_N	FN5771	primer	0.92	0.96	47	16000	39	37	34	30	TTCAACTCCAGGCAGCAGTA[aaccAACTTCTCCTGtTAGAAT]GGCTGGCAATGGCGGTGATGCTGCTCTTGCT(TTGCTGCTGCTTGACAGATT)GAAC[CAGCTTGAGAGCAAAATGTtTG]GTAAAGGCCAACAACAACAA	0.90625	0	5	1	0	0	0	0	1	0	0	0	0	23.8485	17.4394	45.5705	6.40909	54.7371	0	58.6871	0.142857	0.05
	China_N	FN5212	primer	0.98	0.995	45.03	7000	39	36.136	32.45	29.2	TTCAACTCCAGGCAGCAGTA[aacGAAtTTCTCCTGCTAGAAT]GGCTGGCAATGGCGGTGATGCTGCTCTTGCT(TTGCTGCTGCTTGACAGATT)GAAC[CAGCTTGAGAGCAAAATGTCTG]GTAAAGGCCAACAACAACAA	0.9375	0	4	0	0	0	0	0	0	0	0	0	0	14.2464	14.2464	48.7634	0	61.1462	0	58.6871	0.0625	0
	China_N	FN5293	primer	0.907	0.993	45.071	10000	39.2	35.03	32.19	28.2	TTCAACTCCAGGCAGCAGTA[aacGAACTTCTtCTGCTAGAAT]GGCTGGCAATGGCGGTGATGCTGCTCTTGCT(TTGCTGCTGCTTGACAGATT)GAAC[CAGCTTGAGAGCAAAATGTCTG]GTAAAGGCCAACAACAACAA	0.94	0	4	0	0	0	0	0	0	0	0	0	0	14.2464	14.2464	48.7634	0	61.1462	0	58.6871	0.0909091	0
	China_N	FN5772	primer	1.057	0.979	44.92	6900	39.2	36.5	33.21	29.8	TTCAACTCCAGGCAGCAGTA[aaccAAtTTCTCCTGCTAGAAT]GGCTGGCAATGGCGGTGATGCTGCTCTTGCT(TTGCTGCTGCTTGACAGATT)GAAC[CAGCTTGAGAGCAAAATGTtTG]GTAAAGGCCAACAACAACAA	0.90625	0	5	1	0	0	0	0	0	0	0	0	0	36.9631	30.554	32.4559	6.40909	54.7371	0	58.6871	0.47104	0.05
	China_N	FN5310	primer	1.047	0.943	45.066	20500	39.3	36.55	33.68	29.6	TTCAACTCCAGGCAGCtcTA[aacGAACTTCTCCTGtTAGAAT]GGCTGGCAATGGCGGTGATGCTGCTCTTGCT(TTGCTGCTGCTTGACAGATT)GAAC[CAGCTTGAGAGCAAAATGTCTG]GTAAAGGCCAACAACAACAA	0.94	0	4	0	0	0	0	0	1	0	0	0	0	14.2464	14.2464	48.7634	0	61.1462	0	58.6871	0.142857	0
	China_N	FN5289	primer	0.933	0.992	46.083	8600	40.1	36.72	33.03	29.7	TTCAACTCCAGGCAGCAGTA[aacGAACTTCTCCTGtTAGAAT]GGCTGGCAATGGCGGTGATGCTGCTCTTGCT(TTGCTGCTGCTTGACAGATT)GAAC[CAGCTTGAGAGCAAAATGTCTG]GTAAAGGCCAACAACAACAA	0.94	0	4	0	0	0	0	0	1	0	0	0	0	14.2464	14.2464	48.7634	0	61.1462	0	58.6871	0.142857	0
	China_N	FN5544	primer	0.771	0.99	46.985	14000	40.2	35.84	32.37	28	TTCAACTCCAGGCAGCAGTA[aacGAACTTCTCCTGaTAGAAT]GGCTGGCAATGGCGGTGATGCTGCTCTTGCT(TTGCTGCTGCTTGACAGATT)GAAC[CAGCTTGAGAGCAAAATGTtTG]GTAAAGGCCAACAACAACAA	0.921875	0	4	1	0	0	0	0	1	0	0	0	0	20.6555	14.2464	48.7634	6.40909	54.7371	0	58.6871	0.142857	0.05
	China_N	FN5240	primer	0.832	0.993	46.39	17800	40.2	35.63	32.4	28.6	TTCAACTCCAGGCAGCAGTA[aacGAACTTtTCCTGCTAGAAT]GGCTGGCAATGGCGGTGATGCTGCTCTTGCT(TTGCTGCTGCTTGACAGATT)GAAC[CAGCTTGAGAGCAAAATGTCTG]GTAAAGGCCAACAACAACAA	0.94	0	4	0	0	0	0	0	0	0	0	0	0	14.2464	14.2464	48.7634	0	61.1462	0	58.6871	0.0769231	0
	China_N	FN5480	primer	0.828	0.951	47.202	5100	40.3	37.15	33.33	29	TTCAACTCCAGGCAGCAGTA[aactAACTTCTCCTGCcAGAAT]GGCTGGCAATGGCGGTGATGCTGCTCTTGCT(TTGCTGCTGCTTGACAGATT)GAAC[CAGCTTGAGAGCAAAATGTCTG]GTAAAGGCCAACAACAACAA	0.921875	0	5	0	0	0	0	0	1	0	0	0	0	15.1616	15.1616	47.8482	0	61.1462	0	58.6871	0.166667	0
	China_N	FN5533	primer	0.93	0.991	45.38	15000	40.6	36.05	32.46	28.9	TTCAACTCCAGGCAGCAGTA[aacGAACTTCTCCTGCTAGAtT]GGCTGGCAATGGCGGTGATGCTGCTCTTGCT(TTGCTGCTGCTTGACAGATT)GAAC[CAGCTTGAGAGCAAAATGTtTG]GTAAAGGCCAACAACAACAA	0.921875	0	4	1	1	0	1	0	1	0	0	0	0	18.4976	12.0885	50.9213	6.40909	54.7371	0	58.6871	0.5	0.05
	China_N	FN5776	primer	0.818	0.994	47.45	24800	41.2	36.67	33.54	29.3	TTCAACTCCAGGCAGCAGTA[aaccAACTTCTCCTGCTAGgAT]GGCTGGCAATGGCGGTGATGCTGCTCTTGCT(TTGCTGCTGCTTGACAGATT)GAAC[CAGCTTGAGAGCAAAATGTtTG]GTAAAGGCCAACAACAACAA	0.91	0	5	1	1	0	1	0	1	0	0	0	0	21.5707	15.1616	47.8482	6.40909	54.7371	0	58.6871	0.333333	0.05
	China_N	FN5495	primer	0.792	0.952	47.298	5800	41.8	35.73	32.07	29.5	TTCAACTCCAGGCAGCAGTA[aacGAACTctTCCTGCTAGAAT]GGCTGGCAATGGCGGTGATGCTGCTCTTGCT(TTGCTGCTGCTTGACAGATT)GAAC[CAGCTTGAGAGCAAAATGTCTG]GTAAAGGCCAACAACAACAA	0.921875	0	5	0	0	0	0	0	0	0	0	0	0	16.3727	16.3727	46.6371	0	61.1462	0	58.6871	0.145833	0
	China_N	FN5993-RNA	primer	1.147	0.907	46.216	800	42.3	37.5	35.1	32.2	TTCAACTCCAGGCAGCAGTA[aacGAACTTCTCCTGCT-----]----GGCAATGGCGGTGATGCTGCTCTTGCT(TTGCTGCTGCTTGACAGATT)GAAC[CAGCTTGAGAGCAAAATGTtTG]GTAAAGGCCAACAACAACAA	0.859375	5	3	1	0	0	0	0	0	0	0	0	5	22.7818	16.3727	46.6371	6.40909	54.7371	0	58.6871	0.416667	0.05
	China_N	FN4223	primer	0.656	0.929	53.302	1500	45.6	41.08	36.21	32	TTCAACTCtAGGCAGCAGTA[GGGGAACTTCTCCTGCTAGA--]-GCTGGCAATGGCGGTGATGCTGCTCTTGCT(TTGCTGCTGCTTGACAGATT)GAAC[CAGCTTGAGAGCAAAATGTCTG]GTAAAGGCCAACAACAACAA	0.97	3	0	0	0	0	0	0	0	0	0	0	2	8.59881	8.59881	54.411	0	61.1462	0	58.6871	0.833333	0
	China_N	FN5990	primer	N/A	0.985	60.141	11000	ND	ND	39.165	36.2	TTCAACTCCAGGCAGCAGTA[aaccAACTTCTCCTG---GAAT]GGCTGGCAATGGCGGTGATGCTGCTCTTGCT(TTGCTGCTGCTTGACAGATT)GAAC[CAGCTTGAGAGCAAAATGTtTG]GTAAAGGCCAACAACAACAA	0.875	3	4	1	0	0	0	0	0	0	0	0	3	49.4218	43.0127	19.9971	6.40909	54.7371	0	58.6871	1.65843	0.05
	China_N	FN6003	primer	0.602	0.853	59.98	6000	ND	ND	41.895	37	TTCAACTCCAGGCAGCAGTA[aacGAACTTCT------AGAAT]GGCTGGCAATGGCGGTGATGCTGCTCTTGCT(TTGCTGCTGCTTGACAGATT)GAAC[CAGCTTGAGAGCAAAATGTtTG]GTAAAGGCCAACAACAACAA	0.84375	6	3	1	0	0	0	0	0	0	0	0	6	45.6601	39.251	23.7589	6.40909	54.7371	0	58.6871	0.826129	0.05
	China_N	FN4820	primer	0.53	0.961	56	260	ND	40.8	36.1	30.1	TTCAACTCCAGGCAGCAGTA[GGGGAACTTCTCaaaCTAGAAT]GGCTGGCAATGGCGGTGATGCTGCTCTTGCT(TTGCTGCTGCTTGACAGATT)GAAC[CAGCTTGAGAGCAAAATGTCTG]GTAAAGGCCAACAACAACAA	0.953125	0	3	0	0	0	0	0	1	0	0	0	0	17.3636	17.3636	45.6462	0	61.1462	0	58.6871	0.336111	0
	China_N	FN4837	primer	0.455	0.994	54.253	9000	ND	ND	41.9	35.9	TTCAACTCCAGGCAGCAGTA[GGGGAACTTCTCCTGCTA---T]GGCTGGCAATGGCGGTGATGCTGCTCTTGtT(TTGCTGCTGCTTGACAGATT)GAAC[CAGCTTGAGAGCAAAATGTCTG]GTAAAGGCCAACAACAACAA	0.953125	3	0	0	0	0	0	0	0	0	0	0	3	12.9466	12.9466	50.0632	0	61.1462	0	58.6871	1.03333	0
	China_N	FN5770	primer	0.611	0.99	49.093	14000	ND	38.7	35.5	31.2	TTCAACTCCAGGCAGCAGTA[aacGAACTTCTCCTGCTAG---]------CAATGGCGGTGATGCTGCTCTTGCT(TTGCTGCTGCTTGACAGATT)GAAC[CAGCTTGAGAGCAAAATGTCTG]GTAAAGGCCAACAACAACAA	0.90625	3	3	0	0	0	0	0	0	0	0	0	3	11.3727	11.3727	51.6371	0	61.1462	0	58.6871	0.25	0
	China_N	FN5993	primer	N/A	0.946	48.049	12000	ND	ND	36.9	34.7	TTCAACTCCAGGCAGCAGTA[aacGAACTTCTCCTGCT-----]----GGCAATGGCGGTGATGCTGCTCTTGCT(TTGCTGCTGCTTGACAGATT)GAAC[CAGCTTGAGAGCAAAATGTtTG]GTAAAGGCCAACAACAACAA	0.859375	5	3	1	0	0	0	0	0	0	0	0	5	22.7818	16.3727	46.6371	6.40909	54.7371	0	58.6871	0.416667	0.05
	China_N	PC-RNA	primer	1.167	0.995	39.471	7500	34.2	31.6	28.5	25.4	TTCAACTCCAGGCAGCAGTA[GGGGAACTTCTCCTGCTAGAAT]GGCTGGCAATGGCGGTGATGCTGCTCTTGCT(TTGCTGCTGCTTGACAGATT)GAAC[CAGCTTGAGAGCAAAATGTCTG]GTAAAGGCCAACAACAACAA	1	0	0	0	0	0	0	0	0	0	0	0	0	0	0	63.0099	0	61.1462	0	58.6871	0	0
	China_N	PC-RNA	primer	1.21	0.993	39.557	6000	34.4	32	29	25.7	TTCAACTCCAGGCAGCAGTA[GGGGAACTTCTCCTGCTAGAAT]GGCTGGCAATGGCGGTGATGCTGCTCTTGCT(TTGCTGCTGCTTGACAGATT)GAAC[CAGCTTGAGAGCAAAATGTCTG]GTAAAGGCCAACAACAACAA	1	0	0	0	0	0	0	0	0	0	0	0	0	0	0	63.0099	0	61.1462	0	58.6871	0	0
	China_N	PC	primer	0.789	0.986	43.05	3700	35.8	32.9	28.7	24	TTCAACTCCAGGCAGCAGTA[GGGGAACTTCTCCTGCTAGAAT]GGCTGGCAATGGCGGTGATGCTGCTCTTGCT(TTGCTGCTGCTTGACAGATT)GAAC[CAGCTTGAGAGCAAAATGTCTG]GTAAAGGCCAACAACAACAA	1	0	0	0	0	0	0	0	0	0	0	0	0	0	0	63.0099	0	61.1462	0	58.6871	0	0
	China_N	FN5540-RNA	primer	1.246	0.996	40.826	3000	36.1	32.9	30.5	27.4	TTCAACTCCAGGCAGCAGTA[aacGAACTTCTCCTGgTAGAAT]GGCTGGCAATGGCGGTGATGCTGCTCTTGCT(TTGCTGCTGCTTGACAGATT)GAAC[CAGCTTGAGAGCAAAATGTtTG]GTAAAGGCCAACAACAACAA	0.92	0	4	1	0	0	0	0	1	0	0	0	0	20.6555	14.2464	48.7634	6.40909	54.7371	0	58.6871	0.142857	0.05
	China_N	FN5872	primer	0.717	0.989	43.57	3000	36.2	32.2	28.2	23.3	TTCAACTCCAGGCAGCAGTA[aacGAACTTCTCCTGCTAGAAT]GGCTGGCAATGGCGGTGATGCTGCTCTTGCT(TTGCTGCTGCTTGACAGATT)GAAC[CAGCTTGAGAGCAAAATG---G]GTAAAGGCCAACAACAACAA	0.90625	3	3	0	0	0	0	0	0	0	0	0	3	20.4487	6.82536	56.1845	13.6234	47.5228	0	58.6871	0	0.102632
	China_N	PC	primer	0.774	0.993	43.5	2300	36.4	32.8	29.2	24.2	TTCAACTCCAGGCAGCAGTA[GGGGAACTTCTCCTGCTAGAAT]GGCTGGCAATGGCGGTGATGCTGCTCTTGCT(TTGCTGCTGCTTGACAGATT)GAAC[CAGCTTGAGAGCAAAATGTCTG]GTAAAGGCCAACAACAACAA	1	0	0	0	0	0	0	0	0	0	0	0	0	0	0	63.0099	0	61.1462	0	58.6871	0	0
	China_N	FN4820-RNA	primer	1.339	0.976	41.919	3800	37.4	34.4	32	29.2	TTCAACTCCAGGCAGCAGTA[GGGGAACTTCTCaaaCTAGAAT]GGCTGGCAATGGCGGTGATGCTGCTCTTGCT(TTGCTGCTGCTTGACAGATT)GAAC[CAGCTTGAGAGCAAAATGTCTG]GTAAAGGCCAACAACAACAA	0.953125	0	3	0	0	0	0	0	1	0	0	0	0	17.3636	17.3636	45.6462	0	61.1462	0	58.6871	0.336111	0
	China_N	FN5780	primer	NA	NA	NA	1500	ND	ND	38.1	37.8	TTCAACTCCAGGCAGCAGTA[aacGAACTTCTCCTG---GAAT]GGCTGGCAATGGCGGTGATGCTGCTCTTGCT(TTGCTGCTGCTTGACAGATT)GAAC[CAGCTTGAGAGCAAAATGTCTG]GTAAAGGCCAACAACAACAA	0.91	3	3	0	0	0	0	0	0	0	0	0	3	35.1573	35.1573	27.8525	0	61.1462	0	58.6871	0.950372	0
	China_N	FN4837-RNA	primer	N/A	N/A	N/A	1500	ND	ND	ND	34.9	TTCAACTCCAGGCAGCAGTA[GGGGAACTTCTCCTGCTA---T]GGCTGGCAATGGCGGTGATGCTGCTCTTGtT(TTGCTGCTGCTTGACAGATT)GAAC[CAGCTTGAGAGCAAAATGTCTG]GTAAAGGCCAACAACAACAA	0.953125	3	0	0	0	0	0	0	0	0	0	0	3	12.9466	12.9466	50.0632	0	61.1462	0	58.6871	1.03333	0
	China_N	FN5780-RNA	primer	N/A	N/A	N/A	2000	ND	ND	ND	33.7	TTCAACTCCAGGCAGCAGTA[aacGAACTTCTCCTG---GAAT]GGCTGGCAATGGCGGTGATGCTGCTCTTGCT(TTGCTGCTGCTTGACAGATT)GAAC[CAGCTTGAGAGCAAAATGTCTG]GTAAAGGCCAACAACAACAA	0.91	3	3	0	0	0	0	0	0	0	0	0	3	35.1573	35.1573	27.8525	0	61.1462	0	58.6871	0.950372	0
	China_N	FN5990-RNA	primer	N/A	N/A	N/A	1200	ND	ND	ND	33	TTCAACTCCAGGCAGCAGTA[aaccAACTTCTCCTG---GAAT]GGCTGGCAATGGCGGTGATGCTGCTCTTGCT(TTGCTGCTGCTTGACAGATT)GAAC[CAGCTTGAGAGCAAAATGTtTG]GTAAAGGCCAACAACAACAA	0.875	3	4	1	0	0	0	0	0	0	0	0	3	49.4218	43.0127	19.9971	6.40909	54.7371	0	58.6871	1.65843	0.05
	China_N	FN6003-RNA	primer	N/A	N/A	N/A	3000	ND	ND	ND	34.8	TTCAACTCCAGGCAGCAGTA[aacGAACTTCT------AGAAT]GGCTGGCAATGGCGGTGATGCTGCTCTTGCT(TTGCTGCTGCTTGACAGATT)GAAC[CAGCTTGAGAGCAAAATGTtTG]GTAAAGGCCAACAACAACAA	0.84375	6	3	1	0	0	0	0	0	0	0	0	6	45.6601	39.251	23.7589	6.40909	54.7371	0	58.6871	0.826129	0.05
	China_N	FN5780	primer	N/A	N/A	N/A	1500	ND	ND	ND	37.8	TTCAACTCCAGGCAGCAGT-[-----------CCTGCTAGAAT]GGCTGGCAATGGCGGTGATGCTGCTCTTGCT(TTGCTGCTGCTTGACAGATT)GAAC[CAGCTTGAGAGCAAAATGTtTG]GTAAAGGCCAACAACAACAA	0.81	12	0	1	0	0	0	0	0	0	0	0	11	36.1818	29.7727	33.2371	6.40909	54.7371	0	58.6871	0.326473	0.05
	China_N	FN5540	primer	0.56	0.918	53.89	700	ND	40.3	33.9	29.9	TTCAACTCCAGGCAGCAGTA[aacGAACTTCTCCTGgTAGAAT]GGCTGGCAATGGCGGTGATGCTGCTCTTGCT(TTGCTGCTGCTTGACAGATT)GAAC[CAGCTTGAGAGCAAAATGTtTG]GTAAAGGCCAACAACAACAA	0.92	0	4	1	0	0	0	0	1	0	0	0	0	20.6555	14.2464	48.7634	6.40909	54.7371	0	58.6871	0.142857	0.05
	China_N	FN4223-RNA	primer	1.227	0.933	45.755	2000	ND	38.2	35	32.3	TTCAACTCtAGGCAGCAGTA[GGGGAACTTCTCCTGCTAGA--]-GCTGGCAATGGCGGTGATGCTGCTCTTGCT(TTGCTGCTGCTTGACAGATT)GAAC[CAGCTTGAGAGCAAAATGTCTG]GTAAAGGCCAACAACAACAA	0.97	3	0	0	0	0	0	0	0	0	0	0	2	8.59881	8.59881	54.411	0	61.1462	0	58.6871	0.833333	0
	China_N	FN6004-RNA	primer	1.21	0.965	44.771	2000	ND	37.1	33.6	31.3	TTCAACTCCAGGCAGCAGT-[-----------CCTGCTAGAAT]GGCTGGCAATGGCGGTGATGCTGCTCTTGCT(TTGCTGCTGCTTGACAGATT)GAAC[CAGCTTGAGAGCAAAATGTtTG]GTAAAGGCCAACAACAACAA	0.81	12	0	1	0	0	0	0	0	0	0	0	11	36.1818	29.7727	33.2371	6.40909	54.7371	0	58.6871	0.326473	0.05
	France_nCoV_IP2	PC	primer	0.657	0.992	46.883	7000	38.8	34.82	30.5	25	TGCTGTCAAATTACAGAATA[ATGAGCTTAGTCCTGTTG]CACTACGAC(AGATGTCTTGTGCTGCCGGTA)CTACACAAACTGCTTGCACTGATGACAATGCGTTAGCTTACT[ACAACACAACAAAGGGAG]GTAGGTTTGTACTTGCACTG	1	0	0	0	0	0	0	0	0	0	0	0	0	0	0	55.6816	0	55.6816	0	62.9038	0	0
	France_nCoV_IP2	FN5140	primer	N/A	N/A	N/A	N/A	ND	ND	ND	ND	TGCTGTCAAATTACAGAATA[ATGAGCTTAGTCCTGTTG]CACTACGAC(AGATGTCTTGTGCTGCCGGTA)CTACACAAACTGCTTGCACTGATGACAATGCGTTAGCTTACT[AC---ACAACAAAGGGAG]GTAGGTTTGTACTTGCACTG	0.95	3	0	0	0	0	0	0	0	0	0	0	3	5.55556	0	55.6816	5.55556	50.126	0	62.9038	0	0.333333
	HKU-ORF1b-nsp14	PC	primer	0.785	0.998	40.61	15000	33.8	29.9	26	21.8	TTATGATTGATGTTCAACAA[TGGGGTTTTACAGGTAACCT]ACAAAGCAACCATGATCTGTATTGTCAAGTCCATGGTAATGCACATGTAGC(TAGTTGTGATGCAATCATGACTAG)GTGTCTAGCTGTCCAC[GAGTGCTTTGTTAAGCGTGTT]GACTGGACTATTGAATATCC	1	0	0	0	0	0	0	0	0	0	0	0	0	0	0	58.6871	0	58.999	0	59.7788	0	0
	HKU-ORF1b-nsp14	FN4753	primer	0.82	0.937	47.864	10000	40.5	38	34.3	29.2	TTATGATTGATGTTCAACAA[TGGGGTTTTACAGGTAACCT]ACAAAGCAACCATGATCTGTATTGTCAAGTCCATGGTAATGCACATGTAGC(TAGTTGTGATGCAATCATGACTAG)GTGTCTAGCTGTCCAC[GAGTGCTTT---AAGCGTGTT]GACTGGACTATTGAATATCC	0.953846	3	0	0	0	0	0	0	0	0	0	0	3	16.2381	0	58.6871	16.2381	42.7609	0	59.7788	0	0.367857
	Japan_N2	C29228T	probe	0.832	0.993	40.638	6600	34.1	30.5	26.5	22.7	GGTCCAGAACAAACCCAAGG[AAATTTTGGGGACCAGGAAC]TAATCAGACAAGGAACTGATTACAAACATTGGCCGCAAATTGCACAATTTGCCCCCAGCGCTTCAGCGTTCTTCGGA(ATGTCGtGCATTGGCATGGA)AGTCACACCTTCGGGAACGTG[GTTGACCTACACAGGTGCCA]TCAAATTGGATGACAAAGA	0.983607	0	0	0	0	0	0	0	0	0	1	0	0	7.05	0	58.6871	0	62.7871	7.05	55.7371	0	0
	Japan_N2	A29241C	probe	0.791	0.999	41.225	15000	34.6	30.5	26.4	22.8	GGTCCAGAACAAACCCAAGG[AAATTTTGGGGACCAGGAAC]TAATCAGACAAGGAACTGATTACAAACATTGGCCGCAAATTGCACAATTTGCCCCCAGCGCTTCAGCGTTCTTCGGA(ATGTCGCGCATTGGCATGGc)AGTCACACCTTCGGGAACGTG[GTTGACCTACACAGGTGCCA]TCAAATTGGATGACAAAGA	0.983607	0	0	0	0	0	0	0	0	0	1	0	0	4.64524	0	58.6871	0	62.7871	4.64524	58.1419	0	0
	Japan_N2	T29225A	probe	0.816	0.998	41.346	7500	34.64	31.1	27.18	23.09	GGTCCAGAACAAACCCAAGG[AAATTTTGGGGACCAGGAAC]TAATCAGACAAGGAACTGATTACAAACATTGGCCGCAAATTGCACAATTTGCCCCCAGCGCTTCAGCGTTCTTCGGA(ATGaCGCGCATTGGCATGGA)AGTCACACCTTCGGGAACGTG[GTTGACCTACACAGGTGCCA]TCAAATTGGATGACAAAGA	0.983607	0	0	0	0	0	0	0	0	0	1	0	0	5	0	58.6871	0	62.7871	5	57.7871	0	0
	Japan_N2	T29225G	probe	0.756	0.995	42.699	7500	35.67	31.77	27.58	23.44	GGTCCAGAACAAACCCAAGG[AAATTTTGGGGACCAGGAAC]TAATCAGACAAGGAACTGATTACAAACATTGGCCGCAAATTGCACAATTTGCCCCCAGCGCTTCAGCGTTCTTCGGA(ATGgCGCGCATTGGCATGGA)AGTCACACCTTCGGGAACGTG[GTTGACCTACACAGGTGCCA]TCAAATTGGATGACAAAGA	0.983607	0	0	0	0	0	0	0	0	0	1	0	0	5	0	58.6871	0	62.7871	5	57.7871	0	0
	Japan_N	PC	primer	0.78	0.997	40.54	15000	33.6	29.9	26	21.6	GTCCAGAACAAACCCAAGG[AAATTTTGGGGACCAGGAAC]TAATCAGACAAGGAACTGATTACAAACATTGGCCGCAAATTGCACAATTTGCCCCCAGCGCTTCAGCGTTCTTCGGA(ATGTCGCGCATTGGCATGGA)AGTCACACCTTCGGGAACGTG[GTTGACCTACACAGgTGCCA]TCAAATTGGATGACAAAGAT	1	0	0	0	0	0	0	0	0	0	0	0	0	7.05	0	58.6871	7.05	55.7371	0	62.7871	0	0.0666667
	Japan_N	PC	primer	0.73	0.996	41.8	1500	34.6	30.9	26.13	22.3	GTCCAGAACAAACCCAAGG[AAATTTTGGGGACCAGGAAC]TAATCAGACAAGGAACTGATTACAAACATTGGCCGCAAATTGCACAATTTGCCCCCAGCGCTTCAGCGTTCTTCGGA(ATGTCGCGCATTGGCATGGA)AGTCACACCTTCGGGAACGTG[GTTGACCTACACAGgTGCCA]TCAAATTGGATGACAAAGAT	1	0	0	0	0	0	0	0	0	0	0	0	0	7.05	0	58.6871	7.05	55.7371	0	62.7871	0	0.0666667
	Japan_N	FN5358	primer	0.91	0.986	43.5	1600	37.2	34.4	30.11	26.8	GTCCAGAACAAACCCAAGG[AAATTTTGGGGACCAGGAAC]TAATCAGACAAGGAACTGATTACAAACATTGGCCGCAAATTGCACAATTTGCCCCCAGCGCTTCAGCGTTCTTCGGA(ATGTCGCGCATTGGCATGGA)AGTCACACCTTCGGGAACGTG[GTTaACCTACACAGgTGCCg]TCAAATTGGATGACAAAGAT	0.933333	0	0	3	0	0	0	1	0	1	0	0	0	14.9711	0	58.6871	14.9711	47.8161	0	62.7871	0	0.316667
	Japan_N	FN5357	primer	0.71	0.991	48.28	2100	41.4	36.3	32.4	28.3	GTCCAGAACAAACCCAAGG[AAATTTTGGGGACCAGGAAC]TAATCAGACAAGGAACTGATTACAAACATTGGCCGCAAATTGCACAATTTGCCCCCAGCGCTTCAGCGTTCTTCGGA(ATGTCGCGCATTGGCATGGA)AGTCACACCTTCGGGAACGTG[GTTGACCTAtAtAGgTGCCA]TCAAATTGGATGACAAAGAT	0.933333	0	0	3	0	0	0	0	0	0	0	0	0	21.15	0	58.6871	21.15	41.6371	0	62.7871	0	0.25
	Japan_N2	C29228G	probe	0.905	0.999	37.647	4850	31.5	28.1	24.4	20.9	GGTCCAGAACAAACCCAAGG[AAATTTTGGGGACCAGGAAC]TAATCAGACAAGGAACTGATTACAAACATTGGCCGCAAATTGCACAATTTGCCCCCAGCGCTTCAGCGTTCTTCGGA(ATGTCGgGCATTGGCATGGA)AGTCACACCTTCGGGAACGTG[GTTGACCTACACAGGTGCCA]TCAAATTGGATGACAAAGA	0.983607	0	0	0	0	0	0	0	0	0	1	0	0	7.05	0	58.6871	0	62.7871	7.05	55.7371	0	0
	Japan_N2	A29237G	probe	0.954	0.993	37.963	7950	32	28.8	25.3	21.7	GGTCCAGAACAAACCCAAGG[AAATTTTGGGGACCAGGAAC]TAATCAGACAAGGAACTGATTACAAACATTGGCCGCAAATTGCACAATTTGCCCCCAGCGCTTCAGCGTTCTTCGGA(ATGTCGCGCATTGGCgTGGA)AGTCACACCTTCGGGAACGTG[GTTGACCTACACAGGTGCCA]TCAAATTGGATGACAAAGA	0.983607	0	0	0	0	0	0	0	0	0	1	0	0	5	0	58.6871	0	62.7871	5	57.7871	0	0
	Japan_N2	A29237T	probe	0.922	1	38.157	8600	32.2	28.7	25.1	21.6	GGTCCAGAACAAACCCAAGG[AAATTTTGGGGACCAGGAAC]TAATCAGACAAGGAACTGATTACAAACATTGGCCGCAAATTGCACAATTTGCCCCCAGCGCTTCAGCGTTCTTCGGA(ATGTCGCGCATTGGCtTGGA)AGTCACACCTTCGGGAACGTG[GTTGACCTACACAGGTGCCA]TCAAATTGGATGACAAAGA	0.983607	0	0	0	0	0	0	0	0	0	1	0	0	5	0	58.6871	0	62.7871	5	57.7871	0	0
	Japan_N2	PC	primer	0.819	0.996	39.337	11800	32.5	29.4	25.2	21.1	GTCCAGAACAAACCCAAGG[AAATTTTGGGGACCAGGAAC]TAATCAGACAAGGAACTGATTACAAACATTGGCCGCAAATTGCACAATTTGCCCCCAGCGCTTCAGCGTTCTTCGGA(ATGTCGCGCATTGGCATGGA)AGTCACACCTTCGGGAACGTG[GTTGACCTACACAGgTGCCA]TCAAATTGGATGACAAAGAT	1	0	0	0	0	0	0	0	0	0	0	0	0	0	0	58.6871	0	62.7871	0	62.7871	0	0
	Japan_N2	G29234A	probe	0.912	0.996	38.869	7750	32.7	29.5	25.7	22.2	GGTCCAGAACAAACCCAAGG[AAATTTTGGGGACCAGGAAC]TAATCAGACAAGGAACTGATTACAAACATTGGCCGCAAATTGCACAATTTGCCCCCAGCGCTTCAGCGTTCTTCGGA(ATGTCGCGCATTaGCATGGA)AGTCACACCTTCGGGAACGTG[GTTGACCTACACAGGTGCCA]TCAAATTGGATGACAAAGA	0.983607	0	0	0	0	0	0	0	0	0	1	0	0	7.05	0	58.6871	0	62.7871	7.05	55.7371	0	0
	Japan_N2	A29231G	probe	0.869	0.998	39.378	7850	33	29.7	25.8	22	GGTCCAGAACAAACCCAAGG[AAATTTTGGGGACCAGGAAC]TAATCAGACAAGGAACTGATTACAAACATTGGCCGCAAATTGCACAATTTGCCCCCAGCGCTTCAGCGTTCTTCGGA(ATGTCGCGCgTTGGCATGGA)AGTCACACCTTCGGGAACGTG[GTTGACCTACACAGGTGCCA]TCAAATTGGATGACAAAGA	0.983607	0	0	0	0	0	0	0	0	0	1	0	0	5	0	58.6871	0	62.7871	5	57.7871	0	0
	Japan_N2	A29231T	probe	0.935	0.998	39.057	9300	33	29.8	26.2	22.6	GGTCCAGAACAAACCCAAGG[AAATTTTGGGGACCAGGAAC]TAATCAGACAAGGAACTGATTACAAACATTGGCCGCAAATTGCACAATTTGCCCCCAGCGCTTCAGCGTTCTTCGGA(ATGTCGCGCtTTGGCATGGA)AGTCACACCTTCGGGAACGTG[GTTGACCTACACAGGTGCCA]TCAAATTGGATGACAAAGA	0.983607	0	0	0	0	0	0	0	0	0	1	0	0	5	0	58.6871	0	62.7871	5	57.7871	0	0
	Japan_N2	PC	primer	0.828	0.992	39.755	15300	33	29.83	25.57	21.75	GTCCAGAACAAACCCAAGG[AAATTTTGGGGACCAGGAAC]TAATCAGACAAGGAACTGATTACAAACATTGGCCGCAAATTGCACAATTTGCCCCCAGCGCTTCAGCGTTCTTCGGA(ATGTCGCGCATTGGCATGGA)AGTCACACCTTCGGGAACGTG[GTTGACCTACACAGgTGCCA]TCAAATTGGATGACAAAGAT	1	0	0	0	0	0	0	0	0	0	0	0	0	0	0	58.6871	0	62.7871	0	62.7871	0	0
	Japan_N2	G29234C	probe	0.938	0.996	39.072	7300	33.2	29.6	26.2	22.8	GGTCCAGAACAAACCCAAGG[AAATTTTGGGGACCAGGAAC]TAATCAGACAAGGAACTGATTACAAACATTGGCCGCAAATTGCACAATTTGCCCCCAGCGCTTCAGCGTTCTTCGGA(ATGTCGCGCATTcGCATGGA)AGTCACACCTTCGGGAACGTG[GTTGACCTACACAGGTGCCA]TCAAATTGGATGACAAAGA	0.983607	0	0	0	0	0	0	0	0	0	1	0	0	7.05	0	58.6871	0	62.7871	7.05	55.7371	0	0
	Japan_N2	A29241T	probe	0.864	0.994	39.791	11700	33.4	30	26	22.4	GGTCCAGAACAAACCCAAGG[AAATTTTGGGGACCAGGAAC]TAATCAGACAAGGAACTGATTACAAACATTGGCCGCAAATTGCACAATTTGCCCCCAGCGCTTCAGCGTTCTTCGGA(ATGTCGCGCATTGGCATGGt)AGTCACACCTTCGGGAACGTG[GTTGACCTACACAGGTGCCA]TCAAATTGGATGACAAAGA	0.983607	0	0	0	0	0	0	0	0	0	1	0	0	4.64524	0	58.6871	0	62.7871	4.64524	58.1419	0	0
	Japan_N2	A29222T	probe	0.844	0.998	40.226	13000	33.7	30.28	26.26	22.5	GGTCCAGAACAAACCCAAGG[AAATTTTGGGGACCAGGAAC]TAATCAGACAAGGAACTGATTACAAACATTGGCCGCAAATTGCACAATTTGCCCCCAGCGCTTCAGCGTTCTTCGGA(tTGTCGCGCATTGGCATGGA)AGTCACACCTTCGGGAACGTG[GTTGACCTACACAGGTGCCA]TCAAATTGGATGACAAAGA	0.983607	0	0	0	0	0	0	0	0	0	1	0	0	4.64524	0	58.6871	0	62.7871	4.64524	58.1419	0	0
	Japan_N2	PC	primer	0.783	0.992	40.15	15000	33.7	29	25.3	21.7	GTCCAGAACAAACCCAAGG[AAATTTTGGGGACCAGGAAC]TAATCAGACAAGGAACTGATTACAAACATTGGCCGCAAATTGCACAATTTGCCCCCAGCGCTTCAGCGTTCTTCGGA(ATGTCGCGCATTGGCATGGA)AGTCACACCTTCGGGAACGTG[GTTGACCTACACAGgTGCCA]TCAAATTGGATGACAAAGAT	1	0	0	0	0	0	0	0	0	0	0	0	0	0	0	58.6871	0	62.7871	0	62.7871	0	0
	Japan_N2	PC	primer	0.741	0.986	41.105	10800	34	29.6	26.4	21.2	GTCCAGAACAAACCCAAGG[AAATTTTGGGGACCAGGAAC]TAATCAGACAAGGAACTGATTACAAACATTGGCCGCAAATTGCACAATTTGCCCCCAGCGCTTCAGCGTTCTTCGGA(ATGTCGCGCATTGGCATGGA)AGTCACACCTTCGGGAACGTG[GTTGACCTACACAGgTGCCA]TCAAATTGGATGACAAAGAT	1	0	0	0	0	0	0	0	0	0	0	0	0	0	0	58.6871	0	62.7871	0	62.7871	0	0
	Japan_N2	A29222G	probe	0.812	0.994	40.832	12500	34	30.79	26.45	22.54	GGTCCAGAACAAACCCAAGG[AAATTTTGGGGACCAGGAAC]TAATCAGACAAGGAACTGATTACAAACATTGGCCGCAAATTGCACAATTTGCCCCCAGCGCTTCAGCGTTCTTCGGA(gTGTCGCGCATTGGCATGGAA)GTCACACCTTCGGGAACGTG[GTTGACCTACACAGGTGCCA]TCAAATTGGATGACAAAGA	0.983607	0	0	0	0	0	0	0	0	0	1	0	0	4.64524	0	58.6871	0	62.7871	4.64524	58.1419	0	0
	ncov_n_gene	PC	primer	0.713	0.999	43.5	20000	36.1	32.1	27.7	23.3	CCTTGAATACACCAAAAGAT[CACATTGGCACCCGCAATC]CTGCTAACAATGCTGCAATCGTGCTACA(ACTTCCTCAAGGAACAACATTGCCA)AAAGGCTTCTACGCAGAAGGGAGCAGAGGCGGCAGT[CAAGCCTCTTCTCGTTCCTC]ATCACGTAGTCGCAACAGTT	1	0	0	0	0	0	0	0	0	0	0	0	0	0	0	62.6582	0	62.7871	0	63.2771	0	0
	ncov_n_gene	FN4836	probe	0.743	0.988	46.2	7000	39	35.1	31.1	26.5	CCTTGAATACACCAAAAGAT[CACATTGGCACCCGCAATC]CTGCTAACAATGCTGCAATCGTGCTACA(ACTTCCTCAAGGAA---CATTGCCA)AAAGGCTTCTACGCAGAAGGGAGCAGAGGCGGCAGT[CAAGCCTCTTCTCGTTCCTC]ATCACGTAGTCGCAACAGTT	0.953125	3	0	0	0	0	0	0	0	0	0	3	0	13.64	0	62.6582	0	62.7871	13.64	49.6371	0	0
	Noblis.40	PC	primer	0.748	0.977	40.816	1000	34.2	28.9	26	21.4	TGTATACAGCTTGCTCTCAT[GCCGCTGTTGATGCACTATG]TGAGAAGGCATTAAAATATTTGCCTATAGATAAATGTAGTAGAATTATACCTGC(ACGTGCTCGTGTAGAGTGTTTTGAT)AAATTCAAAGTGAATTCAACATTAGAACAGTATGTCTTTTGTACTGTAA[ATGCATTGCCTGAGACGACA]GCAGATATAGTTGTCTTTGA	1	0	0	0	0	0	0	0	0	0	0	0	0	0	0	62.7871	0	60.7371	0	63.2771	0	0
	Noblis.40	FN4752	primer	0.46	0.982	56.8	1000	ND	ND	34.3	28.2	TGTATACAGCTTGCTCTCAT[GCCGCTGTgtATaCACTATG]TGAGAAGGCATTAAAATATTTGCCTATAGATAAATGTAGTAGAATTATACCTGC(ACGTGCTCGTGTAGAGTGTTTTGAT)AAATTCAAAGTGAATTCAACATTAGAACAGTATGTCTTTTGTACTGTAA[ATGCATTGCCTGAGACGACA]GCAGATATAGTTGTCTTTGA	0.953846	0	3	0	0	0	0	0	1	0	0	0	0	16.1214	16.1214	46.6657	0	60.7371	0	63.2771	0.287338	0
	Yale 69/70 del	WT (A) Twist RNA	primer	0.845	0.998	41.684	7500	35.4	31.4	27.8	24	AGTTTTACAT[TCAACTCAGGACTTGTTCTTACCT]TTCTTTTCCAATGTTACTTGG(TTCCATGCTATACATGTCTCTGGGA)CCAATGGTACTAAGAG[GTTTGATAACCCTGTCCTACCA]TTTAATGATGGTGTTTATTTTG	1	0	0	0	0	0	0	0	0	0	0	0	0	0	0	61.4871	0	61.1462	0	63.2771	0	0
	Yale 69/70 del	B.1.1.7 UK Twist RNA	probe	NA	NA	NA	NA	ND	ND	ND	ND	AGTTTTACAT[TCAACTCAGGACTTGTTCTTACCT]TTCTTTTCCAATGTTACTTGG(TTCCATGCTAT------CTCTGGGA)CCAATGGTACTAAGAG[GTTTGATAACCCTGTCCTACCA]TTTAATGATGGTGTTTATTTTG	0.915493	6	0	0	0	0	0	0	0	0	0	6	0	27.28	0	61.4871	0	61.1462	27.28	35.9971	0	0
	Yale 69/70 del	BA 1.1 gblock	probe	NA	NA	NA	NA	ND	ND	ND	ND	AGTTTTACAT[TCAACTCAGGACTTGTTCTTACCT]TTCTTTTCCAATGTTACTTGG(TTCCATGtTAT------CTCTGGGA)CCAATGGTACTAAGAG[GTTTGATAACCCTGTCCTACCA]TTTAATGATGGTGTTTATTTTG	0.901408	6	0	0	0	0	0	0	0	0	1	6	0	32.92	0	61.4871	0	61.1462	32.92	30.3571	0	0
	Yale 69/70 del	BA.1 Twist RNA	probe	NA	NA	NA	NA	ND	ND	ND	ND	AGTTTTACAT[TCAACTCAGGACTTGTTCTTACCT]TTCTTTTCCAATGTTACTTGG(TTCCATGtTAT------CTCTGGGA)CCAATGGTACTAAGAG[GTTTGATAACCCTGTCCTACCA]TTTAATGATGGTGTTTATTTTG	0.901408	6	0	0	0	0	0	0	0	0	1	6	0	32.92	0	61.4871	0	61.1462	32.92	30.3571	0	0
	Yale 69/70 del	BA.5 gblock	probe	NA	NA	NA	NA	ND	ND	ND	ND	AGTTTTACAT[TCAACTCAGGACTTGTTCTTACCT]TTCTTTTCCAATGTTACTTGG(TTCCATGCTAT------CTCTGGGA)CCAATGGTACTAAGAG[GTTTGATAACCCTGTCCTACCA]TTTAATGATGGTGTTTATTTTG	0.915493	6	0	0	0	0	0	0	0	0	0	6	0	27.28	0	61.4871	0	61.1462	27.28	35.9971	0	0
	Young-ORF1ab	PC	primer	0.854	0.991	40.1	7000	33.8	30.1	25.7	22.9	CTGTTGTAGATTCTTATTAT[TCATTGTTAATGCCTATATTAACC]TTGACCAGGGCTTT(AACTGCAGAGTCACATGTTGACA)CTGA[CTTAACAAAGCCTTACATTAAGTG]GGATTTGTTAAAATATGACT	1	0	0	0	0	0	0	0	0	0	0	0	0	0	0	56.3621	0	58.0705	0	61.3241	0	0
	Young-ORF1ab	FN4739	primer	0.71	0.991	48.3	2000	41.4	36.3	32.4	28.3	CTGTTGTAGATTCTTATTAT[TCATTGTTAATGCCTATATTAACC]TTGACCAGGGCTTT(AACTGCAGAGTCACATGTTGACA)CTGA[CTgcAtAAAGCCTTACATTAAGTG]GGATTTGTTAAAATATGACT	0.957746	0	0	3	0	1	0	2	0	3	0	0	0	14.2083	0	56.3621	14.2083	43.8621	0	61.3241	0	0.75
	Young-S	PC	primer	0.856	0.989	40.678	13000	34.1	31.1	26.8	23.1	AATGTTACTTGGTTCCATGC[TATACATGTCTCTGGGACCA]ATGGTA(CTAAGAGGTTTGATAACCCTGTCCTACC)ATTTAATGATGGTGTTTATTTTGCTTCCACTGAGAA[GTCTAACATAATAAGAGGCTGGAT]TTTTGGTACTACTTTAGATT	1	0	0	0	0	0	0	0	0	0	0	0	0	0	0	58.6871	0	59.7788	0	66.4157	0	0
	Young-S	PC	primer	0.831	0.995	41.147	9200	34.8	30.6	27.16	23.3	AATGTTACTTGGTTCCATGC[TATACATGTCTCTGGGACCA]ATGGTA(CTAAGAGGTTTGATAACCCTGTCCTACC)ATTTAATGATGGTGTTTATTTTGCTTCCACTGAGAA[GTCTAACATAATAAGAGGCTGGAT]TTTTGGTACTACTTTAGATT	1	0	0	0	0	0	0	0	0	0	0	0	0	0	0	58.6871	0	59.7788	0	66.4157	0	0
	Young-S	PC-RNA	primer	1.053	0.989	39.841	395	34.8	30.79	28.05	24.9	AATGTTACTTGGTTCCATGC[TATACATGTCTCTGGGACCA]ATGGTA(CTAAGAGGTTTGATAACCCTGTCCTACC)ATTTAATGATGGTGTTTATTTTGCTTCCACTGAGAA[GTCTAACATAATAAGAGGCTGGAT]TTTTGGTACTACTTTAGATT	1	0	0	0	0	0	0	0	0	0	0	0	0	0	0	58.6871	0	59.7788	0	66.4157	0	0
	Young-S	PC_WT Twist RNA	primer	0.869	0.997	41.036	14000	34.9	30.9	27.4	23.8	AATGTTACTTGGTTCCATGC[TATACATGTCTCTGGGACCA]ATGGTA(CTAAGAGGTTTGATAACCCTGTCCTACC)ATTTAATGATGGTGTTTATTTTGCTTCCACTGAGAA[GTCTAACATAATAAGAGGCTGGAT]TTTTGGTACTACTTTAGATT	1	0	0	0	0	0	0	0	0	0	0	0	0	0	0	58.6871	0	59.7788	0	66.4157	0	0
	Young-S	PC-RNA	primer	0.919	0.995	41.733	4000	35.8	32	28.9	25.1	AATGTTACTTGGTTCCATGC[TATACATGTCTCTGGGACCA]ATGGTA(CTAAGAGGTTTGATAACCCTGTCCTACC)ATTTAATGATGGTGTTTATTTTGCTTCCACTGAGAA[GTCTAACATAATAAGAGGCTGGAT]TTTTGGTACTACTTTAGATT	1	0	0	0	0	0	0	0	0	0	0	0	0	0	0	58.6871	0	59.7788	0	66.4157	0	0
	Young-S	FN5685-RNA	primer	1.023	0.993	41.688	5000	35.9	32.9	30	26.1	AATGTTACTTGGTTCCATGC[TA------TCTCTGGGACCA]ATGGTA(CTAAGAGGTTTGATAACCCTGTCCTACC)ATTTAATGATGGTGTTTATTTTGCTTCCACTGAGAA[GTCTAACATAATAAGAGGCTGGAT]TTTTGGTACTACTTTAGATT	0.92	6	0	0	0	0	0	0	0	0	0	0	6	20.8848	20.8848	37.8023	0	59.7788	0	66.4157	0.322378	0
	Young-S	FN5710	primer	0.735	0.996	43.811	8000	36.9	32.3	28.4	24.3	AATGTTACTTGGTTCCATGC[T------GTCTCTGGGACCA]ATGGTA(CTAAGAGGTTTGATAACCCTGTCCTACC)ATTTAATGATGGTGTTTATTTTGCTTCCACTGAGAA[GTCTAACATAATAAGAGGCTGGAT]TTTTGGTACTACTTTAGATT	0.92	6	0	0	0	0	0	0	0	0	0	0	6	10.8711	10.8711	47.8161	0	59.7788	0	66.4157	0.12549	0
	Young-S	FN4736	primer	0.77	0.994	43.449	4300	36.9	32.21	28.6	24.5	AATGTTACTTGGTTCCATGC[TA---ATGTCTCTGGGACCA]ATGGTA(CTAAGAGGTTTGATAACCCTGTCCTACC)ATTTAATGATGGTGTTTATTTTGCTTCCACTGAGAA[GTCTAACATAATAAGAGGCTGGAT]TTTTGGTACTACTTTAGATT	0.96	3	0	0	0	0	0	0	0	0	0	0	3	13.9738	13.9738	44.7133	0	59.7788	0	66.4157	0.178122	0
	Young-S	FN5974	primer	0.785	0.995	44.08	2700	37.3	33.45	29.26	25.5	AATGTTACTTGGTTCCATG-[--------TCTCTGGGACCA]ATGGTA(CTAAGAGGTTTGATAACCCTGTCCTACC)ATTTAATGATGGTGTTTATTTTGCTTCCACTGAGAA[GTCTAACATAATAAGAGGCTGGAT]TTTTGGTACTACTTTAGATT	0.89	9	0	0	0	0	0	0	0	0	0	0	8	10	10	48.6871	0	59.7788	0	66.4157	0.111455	0
	Young-S	FN4737	primer	0.79	0.996	44.14	2900	37.5	33.57	29.216	25.7	AATGTTACTTGGTTCCATGC[TAT---TGTCTCTGGGACCA]ATGGTA(CTAAGAGGTTTGATAACCCTGTCCTACC)ATTTAATGATGGTGTTTATTTTGCTTCCACTGAGAA[GTCTAACATAATAAGAGGCTGGAT]TTTTGGTACTACTTTAGATT	0.96	3	0	0	0	0	0	0	0	0	0	0	3	13.9738	13.9738	44.7133	0	59.7788	0	66.4157	0.182884	0
	Young-S	FN5240-RNA	primer	0.828	0.992	44.72	2000	38.5	34.1	30.8	26.8	AATGTTACTTGGTTCCATGC[TAT-----TCTCTGGGACCA]ATGGTA(CTAAGAGGTTTGATAACCCTGTCCTACC)ATTTAATGATGGTGTTTATTTTGCTTCCACTGAGAA[GTCTAACATAATAAGAGGCTGGAT]TTTTGGTACTACTTTAGATT	0.93	5	0	0	0	0	0	0	0	0	0	0	5	17.05	17.05	41.6371	0	59.7788	0	66.4157	0.194979	0
	Young-S	FN4738	primer	0.888	0.982	46.8	574	41	37	33.25	30	AATGTTACTTGGTTCCATGC[TATAC---TCTCTGGGACCA]ATGGTA(CTAAGAGGTTTGATAACCCTGTCCTACC)ATTTAATGATGGTGTTTATTTTGCTTCCACTGAGAA[GTCTAACATAATAAGAGGCTGGAT]TTTTGGTACTACTTTAGATT	0.96	3	0	0	0	0	0	0	0	0	0	0	3	20.6881	20.6881	37.999	0	59.7788	0	66.4157	0.259807	0
	Young-S	FN5760	probe	N/A	N/A	N/A	N/A	ND	ND	ND	ND	AATGTTACTTGGTTCCATGC[TATACATGTCTCTGGGACCA]ATGGTA(CTAAGAGGTTcaATtACCC---CCTACC)ATTTAATGATGGTGTTTATTTTGCTTCCACTGAGAA[GTCTAACATAATAAGAGGCTGGAT]TTTTGGTACTACTTTAGATT	0.92	3	0	0	0	0	0	0	0	0	3	3	0	24.3571	0	58.6871	0	59.7788	24.3571	42.0586	0	0
	Young-S	FN5689	primer	N/A	N/A	57.8	1800	ND	ND	40.7	36.1	AATGTTACTTGGTTCCATGC[TATA------TCTGGGACCA]ATGGTA(CTAAGAGGTTTGATAACCCTGTCCTACC)ATTTAATGATGGTGTTTATTTTGCTTCCACTGAGAA[GTCTAACATAATAAGAGGCTGGAT]TTTTGGTACTACTTTAGATT	0.92	6	0	0	0	0	0	0	0	0	0	0	6	27.0152	27.0152	31.6719	0	59.7788	0	66.4157	0.429953	0
	Young-S	FN4738-RNA	primer	1.051	0.971	41.805	329	ND	33.22	29.82	26.8	AATGTTACTTGGTTCCATGC[TATAC---TCTCTGGGACCA]ATGGTA(CTAAGAGGTTTGATAACCCTGTCCTACC)ATTTAATGATGGTGTTTATTTTGCTTCCACTGAGAA[GTCTAACATAATAAGAGGCTGGAT]TTTTGGTACTACTTTAGATT	0.96	3	0	0	0	0	0	0	0	0	0	0	3	20.6881	20.6881	37.999	0	59.7788	0	66.4157	0.259807	0
	Young-S	FN5192	primer	0.956	0.962	46.746	212	ND	37.3	33.5	31	AATGTTACTTGGTTCCATGC[TATctcTaTCTCTGGGACCA]ATGGTA(CTAAGAGGTTTGATAACCCTGTCCTACC)ATTTAATGATGGTGTTTATTTTGCTTCCACTGAGAA[GTCTAACATAATAAGAGGCTGGAT]TTTTGGTACTACTTTAGATT	0.94	0	4	0	0	0	0	0	0	0	0	0	0	20.6881	20.6881	37.999	0	59.7788	0	66.4157	0.261645	0
	Young-S	FN5192-RNA	primer	1.011	0.961	41.673	2430	ND	32.96	29.12	26.4	AATGTTACTTGGTTCCATGC[TATctcTaTCTCTGGGACCA]ATGGTA(CTAAGAGGTTTGATAACCCTGTCCTACC)ATTTAATGATGGTGTTTATTTTGCTTCCACTGAGAA[GTCTAACATAATAAGAGGCTGGAT]TTTTGGTACTACTTTAGATT	0.94	0	4	0	0	0	0	0	0	0	0	0	0	20.6881	20.6881	37.999	0	59.7788	0	66.4157	0.261645	0
	Young-S	FN5420	primer	1.02	0.981	46.7	3000	ND	38.2	34.5	31.4	AATGTTACTTGGTTCCATGC[TAT-----TCTCTGGGACCA]ATGGTA(CTAAGAGGTTTGATAACCCTGTCCTACC)ATTTAATGATGGTGTTTATTTTGCTTCCACTGAGAA[GTCTAACATAATAAGAGGCTGGAT]TTTTGGTACTACTTTAGATT	0.93	5	0	0	0	0	0	0	0	0	0	0	5	17.05	17.05	41.6371	0	59.7788	0	66.4157	0.194979	0
	Young-S	FN5685	primer	1.034	0.966	45.7	128	ND	37.03	33.69	30.5	AATGTTACTTGGTTCCATGC[TA------TCTCTGGGACCA]ATGGTA(CTAAGAGGTTTGATAACCCTGTCCTACC)ATTTAATGATGGTGTTTATTTTGCTTCCACTGAGAA[GTCTAACATAATAAGAGGCTGGAT]TTTTGGTACTACTTTAGATT	0.92	6	0	0	0	0	0	0	0	0	0	0	6	20.8848	20.8848	37.8023	0	59.7788	0	66.4157	0.322378	0
	Young-S	FN5689-RNA	primer	N/A	N/A	N/A	784	ND	ND	36.11	29.2	AATGTTACTTGGTTCCATGC[TATA------TCTGGGACCA]ATGGTA(CTAAGAGGTTTGATAACCCTGTCCTACC)ATTTAATGATGGTGTTTATTTTGCTTCCACTGAGAA[GTCTAACATAATAAGAGGCTGGAT]TTTTGGTACTACTTTAGATT	0.92	6	0	0	0	0	0	0	0	0	0	0	6	27.0152	27.0152	31.6719	0	59.7788	0	66.4157	0.429953	0
	Young-S	FN5760-RNA	probe	N/A	N/A	N/A	N/A	ND	ND	ND	ND	AATGTTACTTGGTTCCATGC[TATACATGTCTCTGGGACCA]ATGGTA(CTAAGAGGTTcaATtACCC---CCTACC)ATTTAATGATGGTGTTTATTTTGCTTCCACTGAGAA[GTCTAACATAATAAGAGGCTGGAT]TTTTGGTACTACTTTAGATT	0.92	3	0	0	0	0	0	0	0	0	3	3	0	24.3571	0	58.6871	0	59.7788	24.3571	42.0586	0	0
